# Supplementary material for: Transcript-Specific Expression Profiles Derived from Sequence-Based Analysis of Standard Microarrays
Source: PLoS One. 2009 Mar 11;4(3):e4702. doi: 10.1371/journal.pone.0004702 (PMC2650090; doi:10.1371/journal.pone.0004702)
Supplement: Table S1 — List of Ensembl transcript identifiers of the 7,941 transcripts covered by transcript-specific probe sets. (0.13 MB TXT) [file pone.0004702.s001.txt]

Ensembl transcript ID
ENST00000000233
ENST00000000412
ENST00000000442
ENST00000001008
ENST00000001146
ENST00000002596
ENST00000003084
ENST00000003100
ENST00000003607
ENST00000003834
ENST00000004103
ENST00000004921
ENST00000004982
ENST00000005178
ENST00000005257
ENST00000005259
ENST00000005284
ENST00000005558
ENST00000005905
ENST00000005995
ENST00000006015
ENST00000006053
ENST00000006101
ENST00000006275
ENST00000006724
ENST00000006839
ENST00000006951
ENST00000007390
ENST00000007403
ENST00000007414
ENST00000007516
ENST00000007660
ENST00000007699
ENST00000007708
ENST00000007735
ENST00000008180
ENST00000008311
ENST00000008938
ENST00000009589
ENST00000010132
ENST00000011292
ENST00000011473
ENST00000011619
ENST00000011653
ENST00000011691
ENST00000011898
ENST00000012443
ENST00000013070
ENST00000013125
ENST00000013894
ENST00000014914
ENST00000014930
ENST00000016171
ENST00000016913
ENST00000019103
ENST00000020673
ENST00000020926
ENST00000020945
ENST00000022615
ENST00000023064
ENST00000023897
ENST00000025008
ENST00000025399
ENST00000025429
ENST00000027335
ENST00000029410
ENST00000031135
ENST00000033079
ENST00000035307
ENST00000037243
ENST00000037869
ENST00000038176
ENST00000039007
ENST00000040584
ENST00000040877
ENST00000042931
ENST00000044462
ENST00000045065
ENST00000046087
ENST00000046794
ENST00000050961
ENST00000053243
ENST00000053468
ENST00000053867
ENST00000054650
ENST00000054666
ENST00000054668
ENST00000054950
ENST00000056217
ENST00000056233
ENST00000058691
ENST00000064724
ENST00000066544
ENST00000072869
ENST00000075120
ENST00000075503
ENST00000078429
ENST00000078652
ENST00000082259
ENST00000082468
ENST00000083182
ENST00000084795
ENST00000084798
ENST00000085068
ENST00000086933
ENST00000156471
ENST00000156499
ENST00000157600
ENST00000157812
ENST00000158009
ENST00000158149
ENST00000158526
ENST00000159060
ENST00000159111
ENST00000160262
ENST00000160382
ENST00000160740
ENST00000160827
ENST00000161006
ENST00000161863
ENST00000162023
ENST00000162044
ENST00000162391
ENST00000162749
ENST00000162863
ENST00000163059
ENST00000163416
ENST00000164024
ENST00000164227
ENST00000164305
ENST00000165524
ENST00000165698
ENST00000166139
ENST00000167106
ENST00000167218
ENST00000167462
ENST00000167586
ENST00000167588
ENST00000168216
ENST00000169293
ENST00000169298
ENST00000169565
ENST00000170447
ENST00000170564
ENST00000170630
ENST00000171000
ENST00000171111
ENST00000171214
ENST00000171757
ENST00000171887
ENST00000172229
ENST00000172853
ENST00000173229
ENST00000173527
ENST00000174653
ENST00000175506
ENST00000176183
ENST00000176195
ENST00000176763
ENST00000177694
ENST00000177742
ENST00000179259
ENST00000180173
ENST00000182096
ENST00000182377
ENST00000182527
ENST00000184266
ENST00000184956
ENST00000185162
ENST00000186436
ENST00000187608
ENST00000187830
ENST00000187879
ENST00000187910
ENST00000188312
ENST00000188790
ENST00000191922
ENST00000193391
ENST00000193403
ENST00000193422
ENST00000194118
ENST00000194130
ENST00000194672
ENST00000195419
ENST00000195656
ENST00000196520
ENST00000196548
ENST00000196551
ENST00000196968
ENST00000197268
ENST00000198536
ENST00000198765
ENST00000198767
ENST00000198801
ENST00000198939
ENST00000199280
ENST00000199320
ENST00000199389
ENST00000199447
ENST00000199706
ENST00000199708
ENST00000199764
ENST00000199814
ENST00000199936
ENST00000200135
ENST00000200453
ENST00000200457
ENST00000200639
ENST00000200691
ENST00000201031
ENST00000201886
ENST00000201943
ENST00000201979
ENST00000202556
ENST00000202773
ENST00000202788
ENST00000202816
ENST00000202917
ENST00000202967
ENST00000203407
ENST00000203556
ENST00000203629
ENST00000203630
ENST00000203664
ENST00000204307
ENST00000204517
ENST00000204566
ENST00000204637
ENST00000204726
ENST00000204961
ENST00000205061
ENST00000205143
ENST00000205386
ENST00000205402
ENST00000205636
ENST00000205948
ENST00000206020
ENST00000206249
ENST00000206513
ENST00000206542
ENST00000206765
ENST00000207437
ENST00000207636
ENST00000207870
ENST00000209665
ENST00000209668
ENST00000209728
ENST00000209827
ENST00000209873
ENST00000209875
ENST00000209884
ENST00000210060
ENST00000210187
ENST00000210444
ENST00000211076
ENST00000211287
ENST00000211314
ENST00000211921
ENST00000211998
ENST00000212015
ENST00000214869
ENST00000214893
ENST00000215057
ENST00000215061
ENST00000215071
ENST00000215368
ENST00000215375
ENST00000215539
ENST00000215565
ENST00000215567
ENST00000215570
ENST00000215574
ENST00000215582
ENST00000215587
ENST00000215591
ENST00000215631
ENST00000215659
ENST00000215727
ENST00000215730
ENST00000215739
ENST00000215742
ENST00000215743
ENST00000215754
ENST00000215781
ENST00000215794
ENST00000215812
ENST00000215829
ENST00000215832
ENST00000215838
ENST00000215855
ENST00000215861
ENST00000215862
ENST00000215872
ENST00000215882
ENST00000215885
ENST00000215886
ENST00000215909
ENST00000215912
ENST00000215917
ENST00000215919
ENST00000215939
ENST00000215957
ENST00000215960
ENST00000215980
ENST00000216014
ENST00000216019
ENST00000216024
ENST00000216029
ENST00000216034
ENST00000216036
ENST00000216038
ENST00000216039
ENST00000216064
ENST00000216068
ENST00000216071
ENST00000216085
ENST00000216101
ENST00000216106
ENST00000216115
ENST00000216121
ENST00000216122
ENST00000216133
ENST00000216139
ENST00000216160
ENST00000216180
ENST00000216181
ENST00000216185
ENST00000216190
ENST00000216194
ENST00000216200
ENST00000216211
ENST00000216214
ENST00000216218
ENST00000216223
ENST00000216225
ENST00000216254
ENST00000216259
ENST00000216264
ENST00000216268
ENST00000216277
ENST00000216294
ENST00000216297
ENST00000216327
ENST00000216330
ENST00000216336
ENST00000216338
ENST00000216366
ENST00000216378
ENST00000216407
ENST00000216416
ENST00000216420
ENST00000216442
ENST00000216445
ENST00000216446
ENST00000216452
ENST00000216455
ENST00000216456
ENST00000216463
ENST00000216479
ENST00000216484
ENST00000216487
ENST00000216489
ENST00000216520
ENST00000216540
ENST00000216554
ENST00000216605
ENST00000216612
ENST00000216629
ENST00000216639
ENST00000216649
ENST00000216714
ENST00000216727
ENST00000216774
ENST00000216775
ENST00000216780
ENST00000216797
ENST00000216799
ENST00000216802
ENST00000216832
ENST00000216840
ENST00000216862
ENST00000216951
ENST00000217026
ENST00000217131
ENST00000217133
ENST00000217185
ENST00000217289
ENST00000217305
ENST00000217381
ENST00000217386
ENST00000217398
ENST00000217407
ENST00000217423
ENST00000217428
ENST00000217515
ENST00000217652
ENST00000217740
ENST00000217800
ENST00000217890
ENST00000217961
ENST00000217964
ENST00000217971
ENST00000218006
ENST00000218068
ENST00000218075
ENST00000218099
ENST00000218104
ENST00000218197
ENST00000218230
ENST00000218316
ENST00000218340
ENST00000218343
ENST00000218516
ENST00000218721
ENST00000218758
ENST00000218867
ENST00000218981
ENST00000219066
ENST00000219069
ENST00000219070
ENST00000219084
ENST00000219090
ENST00000219097
ENST00000219150
ENST00000219151
ENST00000219162
ENST00000219168
ENST00000219169
ENST00000219172
ENST00000219197
ENST00000219204
ENST00000219207
ENST00000219235
ENST00000219244
ENST00000219251
ENST00000219252
ENST00000219255
ENST00000219271
ENST00000219281
ENST00000219302
ENST00000219313
ENST00000219320
ENST00000219334
ENST00000219345
ENST00000219368
ENST00000219400
ENST00000219406
ENST00000219454
ENST00000219473
ENST00000219478
ENST00000219481
ENST00000219535
ENST00000219542
ENST00000219548
ENST00000219593
ENST00000219599
ENST00000219611
ENST00000219627
ENST00000219638
ENST00000219660
ENST00000219700
ENST00000219746
ENST00000219771
ENST00000219789
ENST00000219837
ENST00000219865
ENST00000219919
ENST00000220003
ENST00000220062
ENST00000220166
ENST00000220188
ENST00000220325
ENST00000220478
ENST00000220496
ENST00000220514
ENST00000220562
ENST00000220659
ENST00000220669
ENST00000220751
ENST00000220764
ENST00000220772
ENST00000220812
ENST00000220822
ENST00000220849
ENST00000220853
ENST00000220876
ENST00000220940
ENST00000220959
ENST00000220966
ENST00000221114
ENST00000221130
ENST00000221138
ENST00000221166
ENST00000221204
ENST00000221233
ENST00000221249
ENST00000221270
ENST00000221283
ENST00000221315
ENST00000221327
ENST00000221347
ENST00000221363
ENST00000221399
ENST00000221409
ENST00000221413
ENST00000221418
ENST00000221419
ENST00000221421
ENST00000221431
ENST00000221448
ENST00000221452
ENST00000221455
ENST00000221459
ENST00000221461
ENST00000221462
ENST00000221466
ENST00000221476
ENST00000221481
ENST00000221482
ENST00000221485
ENST00000221486
ENST00000221494
ENST00000221496
ENST00000221498
ENST00000221515
ENST00000221538
ENST00000221543
ENST00000221561
ENST00000221566
ENST00000221573
ENST00000221576
ENST00000221660
ENST00000221700
ENST00000221722
ENST00000221730
ENST00000221742
ENST00000221770
ENST00000221784
ENST00000221797
ENST00000221801
ENST00000221804
ENST00000221818
ENST00000221847
ENST00000221855
ENST00000221856
ENST00000221859
ENST00000221891
ENST00000221899
ENST00000221922
ENST00000221930
ENST00000221954
ENST00000221957
ENST00000221972
ENST00000221973
ENST00000221975
ENST00000221978
ENST00000221980
ENST00000221996
ENST00000222002
ENST00000222005
ENST00000222008
ENST00000222033
ENST00000222107
ENST00000222115
ENST00000222120
ENST00000222122
ENST00000222139
ENST00000222145
ENST00000222157
ENST00000222190
ENST00000222214
ENST00000222219
ENST00000222247
ENST00000222248
ENST00000222249
ENST00000222254
ENST00000222256
ENST00000222266
ENST00000222270
ENST00000222271
ENST00000222284
ENST00000222286
ENST00000222301
ENST00000222304
ENST00000222308
ENST00000222329
ENST00000222330
ENST00000222345
ENST00000222374
ENST00000222381
ENST00000222388
ENST00000222390
ENST00000222396
ENST00000222399
ENST00000222402
ENST00000222481
ENST00000222482
ENST00000222543
ENST00000222547
ENST00000222553
ENST00000222567
ENST00000222573
ENST00000222574
ENST00000222584
ENST00000222597
ENST00000222598
ENST00000222607
ENST00000222644
ENST00000222673
ENST00000222674
ENST00000222690
ENST00000222718
ENST00000222726
ENST00000222728
ENST00000222747
ENST00000222761
ENST00000222792
ENST00000222800
ENST00000222803
ENST00000222812
ENST00000222823
ENST00000222836
ENST00000222847
ENST00000222902
ENST00000222969
ENST00000222982
ENST00000223023
ENST00000223026
ENST00000223029
ENST00000223051
ENST00000223061
ENST00000223073
ENST00000223076
ENST00000223084
ENST00000223095
ENST00000223122
ENST00000223127
ENST00000223129
ENST00000223136
ENST00000223167
ENST00000223214
ENST00000223271
ENST00000223274
ENST00000223321
ENST00000223357
ENST00000223361
ENST00000223364
ENST00000223368
ENST00000223369
ENST00000223459
ENST00000223528
ENST00000223641
ENST00000223642
ENST00000223795
ENST00000223864
ENST00000224181
ENST00000224600
ENST00000224807
ENST00000225171
ENST00000225174
ENST00000225276
ENST00000225282
ENST00000225298
ENST00000225371
ENST00000225387
ENST00000225394
ENST00000225396
ENST00000225402
ENST00000225410
ENST00000225426
ENST00000225428
ENST00000225430
ENST00000225441
ENST00000225504
ENST00000225512
ENST00000225519
ENST00000225538
ENST00000225550
ENST00000225567
ENST00000225573
ENST00000225577
ENST00000225603
ENST00000225609
ENST00000225614
ENST00000225648
ENST00000225698
ENST00000225719
ENST00000225724
ENST00000225729
ENST00000225737
ENST00000225760
ENST00000225777
ENST00000225792
ENST00000225805
ENST00000225823
ENST00000225831
ENST00000225840
ENST00000225842
ENST00000225844
ENST00000225873
ENST00000225893
ENST00000225899
ENST00000225916
ENST00000225929
ENST00000225964
ENST00000225972
ENST00000225973
ENST00000225992
ENST00000226004
ENST00000226021
ENST00000226067
ENST00000226193
ENST00000226209
ENST00000226218
ENST00000226225
ENST00000226247
ENST00000226253
ENST00000226258
ENST00000226284
ENST00000226317
ENST00000226328
ENST00000226355
ENST00000226359
ENST00000226413
ENST00000226440
ENST00000226444
ENST00000226460
ENST00000226490
ENST00000226522
ENST00000226524
ENST00000226574
ENST00000226578
ENST00000226725
ENST00000226730
ENST00000226796
ENST00000226798
ENST00000227135
ENST00000227157
ENST00000227251
ENST00000227266
ENST00000227348
ENST00000227349
ENST00000227378
ENST00000227451
ENST00000227471
ENST00000227474
ENST00000227507
ENST00000227520
ENST00000227524
ENST00000227525
ENST00000227618
ENST00000227638
ENST00000227752
ENST00000227758
ENST00000227868
ENST00000227880
ENST00000227918
ENST00000228136
ENST00000228140
ENST00000228217
ENST00000228226
ENST00000228251
ENST00000228284
ENST00000228306
ENST00000228307
ENST00000228345
ENST00000228347
ENST00000228425
ENST00000228434
ENST00000228437
ENST00000228438
ENST00000228476
ENST00000228506
ENST00000228510
ENST00000228515
ENST00000228534
ENST00000228606
ENST00000228641
ENST00000228644
ENST00000228682
ENST00000228740
ENST00000228741
ENST00000228799
ENST00000228811
ENST00000228820
ENST00000228825
ENST00000228827
ENST00000228837
ENST00000228841
ENST00000228850
ENST00000228858
ENST00000228865
ENST00000228872
ENST00000228887
ENST00000228918
ENST00000228922
ENST00000228928
ENST00000228936
ENST00000228938
ENST00000228945
ENST00000228955
ENST00000229002
ENST00000229003
ENST00000229022
ENST00000229030
ENST00000229043
ENST00000229088
ENST00000229134
ENST00000229135
ENST00000229195
ENST00000229201
ENST00000229214
ENST00000229239
ENST00000229251
ENST00000229265
ENST00000229266
ENST00000229268
ENST00000229270
ENST00000229277
ENST00000229307
ENST00000229314
ENST00000229328
ENST00000229329
ENST00000229330
ENST00000229340
ENST00000229384
ENST00000229390
ENST00000229402
ENST00000229405
ENST00000229416
ENST00000229570
ENST00000229606
ENST00000229769
ENST00000229810
ENST00000230036
ENST00000230048
ENST00000230050
ENST00000230122
ENST00000230124
ENST00000230354
ENST00000230381
ENST00000230402
ENST00000230413
ENST00000230431
ENST00000230449
ENST00000230495
ENST00000230538
ENST00000230588
ENST00000230658
ENST00000230671
ENST00000230732
ENST00000230771
ENST00000230902
ENST00000230990
ENST00000231004
ENST00000231061
ENST00000231121
ENST00000231136
ENST00000231189
ENST00000231198
ENST00000231228
ENST00000231238
ENST00000231283
ENST00000231454
ENST00000231484
ENST00000231504
ENST00000231512
ENST00000231526
ENST00000231572
ENST00000231589
ENST00000231683
ENST00000231721
ENST00000231751
ENST00000231790
ENST00000231887
ENST00000232003
ENST00000232014
ENST00000232125
ENST00000232165
ENST00000232219
ENST00000232424
ENST00000232458
ENST00000232461
ENST00000232496
ENST00000232501
ENST00000232508
ENST00000232519
ENST00000232603
ENST00000232607
ENST00000232766
ENST00000232854
ENST00000232888
ENST00000232892
ENST00000232905
ENST00000232907
ENST00000232926
ENST00000232975
ENST00000232978
ENST00000233025
ENST00000233072
ENST00000233114
ENST00000233139
ENST00000233143
ENST00000233146
ENST00000233154
ENST00000233156
ENST00000233190
ENST00000233270
ENST00000233379
ENST00000233535
ENST00000233573
ENST00000233612
ENST00000233616
ENST00000233630
ENST00000233685
ENST00000233710
ENST00000233714
ENST00000233735
ENST00000233741
ENST00000233809
ENST00000233813
ENST00000233826
ENST00000233836
ENST00000233838
ENST00000233840
ENST00000233893
ENST00000233946
ENST00000233948
ENST00000233954
ENST00000233957
ENST00000233969
ENST00000233997
ENST00000234038
ENST00000234071
ENST00000234091
ENST00000234160
ENST00000234198
ENST00000234256
ENST00000234296
ENST00000234310
ENST00000234313
ENST00000234347
ENST00000234388
ENST00000234392
ENST00000234396
ENST00000234420
ENST00000234454
ENST00000234505
ENST00000234701
ENST00000234739
ENST00000234798
ENST00000234875
ENST00000234961
ENST00000235090
ENST00000235332
ENST00000235382
ENST00000236051
ENST00000236067
ENST00000236147
ENST00000236199
ENST00000236698
ENST00000236709
ENST00000236826
ENST00000236877
ENST00000236900
ENST00000236959
ENST00000236979
ENST00000236980
ENST00000237014
ENST00000237201
ENST00000237264
ENST00000237289
ENST00000237380
ENST00000237455
ENST00000237500
ENST00000237596
ENST00000237612
ENST00000237653
ENST00000237654
ENST00000237696
ENST00000237763
ENST00000237837
ENST00000237889
ENST00000238138
ENST00000238156
ENST00000238256
ENST00000238497
ENST00000238508
ENST00000238571
ENST00000238576
ENST00000238613
ENST00000238616
ENST00000238618
ENST00000238633
ENST00000238662
ENST00000238667
ENST00000238682
ENST00000238686
ENST00000238688
ENST00000238699
ENST00000238738
ENST00000238747
ENST00000238789
ENST00000238823
ENST00000238875
ENST00000238961
ENST00000238994
ENST00000239125
ENST00000239138
ENST00000239144
ENST00000239151
ENST00000239165
ENST00000239174
ENST00000239223
ENST00000239231
ENST00000239243
ENST00000239316
ENST00000239440
ENST00000239444
ENST00000239450
ENST00000239462
ENST00000239468
ENST00000239597
ENST00000239715
ENST00000239891
ENST00000239906
ENST00000239926
ENST00000239938
ENST00000239940
ENST00000239944
ENST00000240055
ENST00000240079
ENST00000240123
ENST00000240185
ENST00000240304
ENST00000240306
ENST00000240316
ENST00000240328
ENST00000240335
ENST00000240364
ENST00000240423
ENST00000240499
ENST00000240615
ENST00000240617
ENST00000240619
ENST00000240652
ENST00000240662
ENST00000240686
ENST00000240687
ENST00000240691
ENST00000240727
ENST00000240851
ENST00000240874
ENST00000240922
ENST00000241014
ENST00000241041
ENST00000241052
ENST00000241094
ENST00000241125
ENST00000241256
ENST00000241261
ENST00000241274
ENST00000241356
ENST00000241393
ENST00000241416
ENST00000241527
ENST00000241651
ENST00000241808
ENST00000242044
ENST00000242046
ENST00000242059
ENST00000242104
ENST00000242109
ENST00000242110
ENST00000242152
ENST00000242159
ENST00000242164
ENST00000242208
ENST00000242209
ENST00000242224
ENST00000242249
ENST00000242261
ENST00000242285
ENST00000242315
ENST00000242317
ENST00000242375
ENST00000242462
ENST00000242465
ENST00000242505
ENST00000242577
ENST00000242592
ENST00000242719
ENST00000242728
ENST00000242729
ENST00000242776
ENST00000242804
ENST00000242819
ENST00000242848
ENST00000242916
ENST00000242994
ENST00000243045
ENST00000243052
ENST00000243056
ENST00000243077
ENST00000243082
ENST00000243108
ENST00000243167
ENST00000243219
ENST00000243253
ENST00000243346
ENST00000243347
ENST00000243389
ENST00000243440
ENST00000243457
ENST00000243501
ENST00000243563
ENST00000243578
ENST00000243644
ENST00000243662
ENST00000243706
ENST00000243810
ENST00000243924
ENST00000243997
ENST00000244040
ENST00000244043
ENST00000244050
ENST00000244061
ENST00000244137
ENST00000244204
ENST00000244221
ENST00000244227
ENST00000244230
ENST00000244289
ENST00000244293
ENST00000244295
ENST00000244314
ENST00000244321
ENST00000244484
ENST00000244513
ENST00000244534
ENST00000244537
ENST00000244573
ENST00000244576
ENST00000244623
ENST00000244644
ENST00000244661
ENST00000244669
ENST00000244709
ENST00000244711
ENST00000244766
ENST00000244769
ENST00000244776
ENST00000244841
ENST00000244869
ENST00000244926
ENST00000244930
ENST00000245185
ENST00000245206
ENST00000245255
ENST00000245304
ENST00000245312
ENST00000245451
ENST00000245457
ENST00000245458
ENST00000245479
ENST00000245503
ENST00000245539
ENST00000245543
ENST00000245544
ENST00000245552
ENST00000245618
ENST00000245621
ENST00000245796
ENST00000245810
ENST00000245811
ENST00000245816
ENST00000245817
ENST00000245903
ENST00000245908
ENST00000245912
ENST00000245925
ENST00000245983
ENST00000246006
ENST00000246012
ENST00000246024
ENST00000246069
ENST00000246070
ENST00000246080
ENST00000246081
ENST00000246115
ENST00000246117
ENST00000246163
ENST00000246166
ENST00000246186
ENST00000246229
ENST00000246421
ENST00000246515
ENST00000246529
ENST00000246532
ENST00000246533
ENST00000246548
ENST00000246549
ENST00000246554
ENST00000246639
ENST00000246646
ENST00000246657
ENST00000246662
ENST00000246672
ENST00000246747
ENST00000246792
ENST00000246794
ENST00000246802
ENST00000246841
ENST00000246896
ENST00000246911
ENST00000246949
ENST00000246957
ENST00000247003
ENST00000247005
ENST00000247020
ENST00000247030
ENST00000247138
ENST00000247178
ENST00000247182
ENST00000247191
ENST00000247207
ENST00000247225
ENST00000247270
ENST00000247271
ENST00000247306
ENST00000247452
ENST00000247523
ENST00000247550
ENST00000247706
ENST00000247829
ENST00000247843
ENST00000247866
ENST00000247879
ENST00000247881
ENST00000247977
ENST00000248041
ENST00000248058
ENST00000248070
ENST00000248071
ENST00000248073
ENST00000248076
ENST00000248104
ENST00000248121
ENST00000248139
ENST00000248150
ENST00000248151
ENST00000248211
ENST00000248244
ENST00000248248
ENST00000248272
ENST00000248342
ENST00000248378
ENST00000248437
ENST00000248444
ENST00000248450
ENST00000248553
ENST00000248564
ENST00000248566
ENST00000248572
ENST00000248594
ENST00000248598
ENST00000248673
ENST00000248899
ENST00000248901
ENST00000248933
ENST00000248948
ENST00000248958
ENST00000248975
ENST00000248983
ENST00000248984
ENST00000248992
ENST00000248996
ENST00000249005
ENST00000249014
ENST00000249016
ENST00000249041
ENST00000249042
ENST00000249044
ENST00000249066
ENST00000249071
ENST00000249075
ENST00000249116
ENST00000249269
ENST00000249270
ENST00000249284
ENST00000249289
ENST00000249299
ENST00000249330
ENST00000249356
ENST00000249364
ENST00000249373
ENST00000249389
ENST00000249423
ENST00000249440
ENST00000249442
ENST00000249499
ENST00000249501
ENST00000249505
ENST00000249530
ENST00000249598
ENST00000249636
ENST00000249647
ENST00000249651
ENST00000249700
ENST00000249760
ENST00000249798
ENST00000249806
ENST00000249822
ENST00000249842
ENST00000249861
ENST00000249883
ENST00000249887
ENST00000249910
ENST00000249923
ENST00000250003
ENST00000250024
ENST00000250055
ENST00000250111
ENST00000250113
ENST00000250151
ENST00000250156
ENST00000250173
ENST00000250237
ENST00000250244
ENST00000250340
ENST00000250360
ENST00000250373
ENST00000250378
ENST00000250392
ENST00000250405
ENST00000250416
ENST00000250448
ENST00000250454
ENST00000250457
ENST00000250495
ENST00000250498
ENST00000250499
ENST00000250524
ENST00000250535
ENST00000250615
ENST00000250693
ENST00000250699
ENST00000250863
ENST00000250896
ENST00000250930
ENST00000250937
ENST00000251020
ENST00000251047
ENST00000251074
ENST00000251089
ENST00000251091
ENST00000251102
ENST00000251143
ENST00000251166
ENST00000251170
ENST00000251181
ENST00000251241
ENST00000251250
ENST00000251269
ENST00000251272
ENST00000251275
ENST00000251287
ENST00000251289
ENST00000251343
ENST00000251363
ENST00000251366
ENST00000251375
ENST00000251377
ENST00000251390
ENST00000251412
ENST00000251413
ENST00000251472
ENST00000251473
ENST00000251566
ENST00000251582
ENST00000251595
ENST00000251630
ENST00000251636
ENST00000251642
ENST00000251643
ENST00000251645
ENST00000251646
ENST00000251648
ENST00000251654
ENST00000251757
ENST00000251772
ENST00000251775
ENST00000251776
ENST00000251808
ENST00000251809
ENST00000251822
ENST00000251849
ENST00000251871
ENST00000251900
ENST00000251943
ENST00000251973
ENST00000252015
ENST00000252029
ENST00000252037
ENST00000252085
ENST00000252100
ENST00000252102
ENST00000252108
ENST00000252134
ENST00000252136
ENST00000252137
ENST00000252172
ENST00000252173
ENST00000252242
ENST00000252244
ENST00000252245
ENST00000252252
ENST00000252268
ENST00000252288
ENST00000252318
ENST00000252321
ENST00000252338
ENST00000252444
ENST00000252453
ENST00000252455
ENST00000252456
ENST00000252485
ENST00000252486
ENST00000252487
ENST00000252491
ENST00000252505
ENST00000252506
ENST00000252512
ENST00000252542
ENST00000252575
ENST00000252576
ENST00000252590
ENST00000252593
ENST00000252594
ENST00000252602
ENST00000252603
ENST00000252622
ENST00000252660
ENST00000252669
ENST00000252674
ENST00000252677
ENST00000252699
ENST00000252711
ENST00000252723
ENST00000252725
ENST00000252771
ENST00000252773
ENST00000252785
ENST00000252797
ENST00000252799
ENST00000252804
ENST00000252809
ENST00000252816
ENST00000252818
ENST00000252825
ENST00000252840
ENST00000252857
ENST00000252934
ENST00000252939
ENST00000252945
ENST00000252951
ENST00000252971
ENST00000253001
ENST00000253008
ENST00000253023
ENST00000253031
ENST00000253039
ENST00000253047
ENST00000253048
ENST00000253050
ENST00000253054
ENST00000253055
ENST00000253083
ENST00000253107
ENST00000253108
ENST00000253115
ENST00000253122
ENST00000253144
ENST00000253159
ENST00000253188
ENST00000253193
ENST00000253237
ENST00000253247
ENST00000253339
ENST00000253401
ENST00000253407
ENST00000253408
ENST00000253410
ENST00000253413
ENST00000253452
ENST00000253457
ENST00000253458
ENST00000253461
ENST00000253462
ENST00000253475
ENST00000253496
ENST00000253513
ENST00000253692
ENST00000253693
ENST00000253727
ENST00000253778
ENST00000253788
ENST00000253789
ENST00000253796
ENST00000253799
ENST00000253801
ENST00000253811
ENST00000253812
ENST00000253814
ENST00000253815
ENST00000253925
ENST00000254043
ENST00000254101
ENST00000254109
ENST00000254122
ENST00000254165
ENST00000254166
ENST00000254181
ENST00000254190
ENST00000254193
ENST00000254227
ENST00000254235
ENST00000254262
ENST00000254286
ENST00000254299
ENST00000254301
ENST00000254322
ENST00000254325
ENST00000254337
ENST00000254404
ENST00000254436
ENST00000254457
ENST00000254480
ENST00000254488
ENST00000254508
ENST00000254584
ENST00000254605
ENST00000254616
ENST00000254630
ENST00000254653
ENST00000254654
ENST00000254661
ENST00000254675
ENST00000254724
ENST00000254765
ENST00000254770
ENST00000254799
ENST00000254801
ENST00000254803
ENST00000254806
ENST00000254810
ENST00000254846
ENST00000254878
ENST00000254900
ENST00000254928
ENST00000254942
ENST00000254951
ENST00000254957
ENST00000254958
ENST00000254998
ENST00000255006
ENST00000255030
ENST00000255039
ENST00000255040
ENST00000255078
ENST00000255087
ENST00000255108
ENST00000255177
ENST00000255263
ENST00000255266
ENST00000255304
ENST00000255305
ENST00000255381
ENST00000255409
ENST00000255416
ENST00000255465
ENST00000255476
ENST00000255631
ENST00000255641
ENST00000255681
ENST00000255695
ENST00000255741
ENST00000255784
ENST00000255858
ENST00000255882
ENST00000255890
ENST00000255945
ENST00000255977
ENST00000256010
ENST00000256015
ENST00000256031
ENST00000256079
ENST00000256103
ENST00000256104
ENST00000256108
ENST00000256117
ENST00000256119
ENST00000256151
ENST00000256178
ENST00000256183
ENST00000256196
ENST00000256216
ENST00000256246
ENST00000256255
ENST00000256257
ENST00000256261
ENST00000256319
ENST00000256343
ENST00000256362
ENST00000256366
ENST00000256367
ENST00000256379
ENST00000256383
ENST00000256389
ENST00000256409
ENST00000256413
ENST00000256421
ENST00000256429
ENST00000256447
ENST00000256460
ENST00000256495
ENST00000256497
ENST00000256509
ENST00000256544
ENST00000256545
ENST00000256552
ENST00000256646
ENST00000256680
ENST00000256682
ENST00000256686
ENST00000256689
ENST00000256692
ENST00000256707
ENST00000256720
ENST00000256737
ENST00000256759
ENST00000256797
ENST00000256854
ENST00000256857
ENST00000256906
ENST00000256935
ENST00000256951
ENST00000256958
ENST00000256969
ENST00000256993
ENST00000256997
ENST00000257020
ENST00000257034
ENST00000257068
ENST00000257189
ENST00000257192
ENST00000257209
ENST00000257215
ENST00000257245
ENST00000257247
ENST00000257248
ENST00000257254
ENST00000257262
ENST00000257264
ENST00000257267
ENST00000257287
ENST00000257347
ENST00000257359
ENST00000257430
ENST00000257527
ENST00000257549
ENST00000257552
ENST00000257555
ENST00000257572
ENST00000257575
ENST00000257604
ENST00000257627
ENST00000257637
ENST00000257696
ENST00000257700
ENST00000257724
ENST00000257749
ENST00000257768
ENST00000257789
ENST00000257818
ENST00000257829
ENST00000257836
ENST00000257857
ENST00000257860
ENST00000257861
ENST00000257863
ENST00000257868
ENST00000257883
ENST00000257895
ENST00000257897
ENST00000257899
ENST00000257901
ENST00000257905
ENST00000257909
ENST00000257910
ENST00000257915
ENST00000257934
ENST00000257951
ENST00000257963
ENST00000257979
ENST00000258034
ENST00000258042
ENST00000258052
ENST00000258080
ENST00000258091
ENST00000258092
ENST00000258100
ENST00000258104
ENST00000258106
ENST00000258111
ENST00000258145
ENST00000258168
ENST00000258169
ENST00000258173
ENST00000258180
ENST00000258198
ENST00000258200
ENST00000258201
ENST00000258243
ENST00000258301
ENST00000258341
ENST00000258381
ENST00000258383
ENST00000258385
ENST00000258387
ENST00000258398
ENST00000258400
ENST00000258403
ENST00000258405
ENST00000258412
ENST00000258415
ENST00000258418
ENST00000258424
ENST00000258428
ENST00000258439
ENST00000258449
ENST00000258456
ENST00000258457
ENST00000258495
ENST00000258526
ENST00000258530
ENST00000258531
ENST00000258534
ENST00000258643
ENST00000258648
ENST00000258662
ENST00000258679
ENST00000258711
ENST00000258729
ENST00000258739
ENST00000258741
ENST00000258743
ENST00000258749
ENST00000258761
ENST00000258767
ENST00000258772
ENST00000258774
ENST00000258775
ENST00000258776
ENST00000258807
ENST00000258817
ENST00000258829
ENST00000258873
ENST00000258874
ENST00000258886
ENST00000258888
ENST00000258930
ENST00000258955
ENST00000258963
ENST00000258969
ENST00000258975
ENST00000258991
ENST00000259006
ENST00000259008
ENST00000259021
ENST00000259030
ENST00000259034
ENST00000259043
ENST00000259050
ENST00000259053
ENST00000259060
ENST00000259075
ENST00000259119
ENST00000259154
ENST00000259211
ENST00000259219
ENST00000259239
ENST00000259241
ENST00000259271
ENST00000259396
ENST00000259400
ENST00000259407
ENST00000259455
ENST00000259457
ENST00000259467
ENST00000259512
ENST00000259526
ENST00000259555
ENST00000259569
ENST00000259607
ENST00000259608
ENST00000259633
ENST00000259727
ENST00000259755
ENST00000259791
ENST00000259803
ENST00000259806
ENST00000259818
ENST00000259881
ENST00000259938
ENST00000259963
ENST00000259969
ENST00000260010
ENST00000260045
ENST00000260049
ENST00000260054
ENST00000260056
ENST00000260058
ENST00000260061
ENST00000260102
ENST00000260113
ENST00000260116
ENST00000260118
ENST00000260126
ENST00000260128
ENST00000260129
ENST00000260130
ENST00000260147
ENST00000260184
ENST00000260191
ENST00000260197
ENST00000260227
ENST00000260228
ENST00000260229
ENST00000260264
ENST00000260270
ENST00000260276
ENST00000260282
ENST00000260315
ENST00000260324
ENST00000260356
ENST00000260359
ENST00000260361
ENST00000260364
ENST00000260372
ENST00000260373
ENST00000260379
ENST00000260382
ENST00000260383
ENST00000260386
ENST00000260402
ENST00000260403
ENST00000260404
ENST00000260408
ENST00000260433
ENST00000260442
ENST00000260443
ENST00000260447
ENST00000260453
ENST00000260526
ENST00000260638
ENST00000260653
ENST00000260682
ENST00000260731
ENST00000260746
ENST00000260766
ENST00000260777
ENST00000260803
ENST00000260810
ENST00000260818
ENST00000260843
ENST00000260947
ENST00000260950
ENST00000260952
ENST00000260953
ENST00000260956
ENST00000260970
ENST00000260988
ENST00000261015
ENST00000261017
ENST00000261034
ENST00000261070
ENST00000261167
ENST00000261168
ENST00000261170
ENST00000261172
ENST00000261180
ENST00000261182
ENST00000261183
ENST00000261187
ENST00000261192
ENST00000261195
ENST00000261197
ENST00000261200
ENST00000261203
ENST00000261205
ENST00000261206
ENST00000261208
ENST00000261211
ENST00000261233
ENST00000261234
ENST00000261245
ENST00000261249
ENST00000261250
ENST00000261254
ENST00000261263
ENST00000261266
ENST00000261267
ENST00000261275
ENST00000261292
ENST00000261302
ENST00000261303
ENST00000261304
ENST00000261306
ENST00000261308
ENST00000261313
ENST00000261318
ENST00000261326
ENST00000261332
ENST00000261349
ENST00000261366
ENST00000261369
ENST00000261383
ENST00000261388
ENST00000261401
ENST00000261402
ENST00000261405
ENST00000261406
ENST00000261407
ENST00000261439
ENST00000261448
ENST00000261455
ENST00000261461
ENST00000261475
ENST00000261479
ENST00000261483
ENST00000261497
ENST00000261499
ENST00000261507
ENST00000261511
ENST00000261520
ENST00000261531
ENST00000261534
ENST00000261560
ENST00000261569
ENST00000261584
ENST00000261588
ENST00000261596
ENST00000261597
ENST00000261600
ENST00000261609
ENST00000261615
ENST00000261622
ENST00000261623
ENST00000261636
ENST00000261637
ENST00000261643
ENST00000261647
ENST00000261655
ENST00000261658
ENST00000261659
ENST00000261667
ENST00000261674
ENST00000261681
ENST00000261683
ENST00000261692
ENST00000261700
ENST00000261707
ENST00000261708
ENST00000261712
ENST00000261714
ENST00000261722
ENST00000261723
ENST00000261726
ENST00000261729
ENST00000261731
ENST00000261733
ENST00000261735
ENST00000261741
ENST00000261751
ENST00000261752
ENST00000261755
ENST00000261772
ENST00000261776
ENST00000261783
ENST00000261789
ENST00000261796
ENST00000261797
ENST00000261798
ENST00000261799
ENST00000261804
ENST00000261812
ENST00000261813
ENST00000261817
ENST00000261819
ENST00000261822
ENST00000261833
ENST00000261834
ENST00000261835
ENST00000261837
ENST00000261839
ENST00000261842
ENST00000261845
ENST00000261847
ENST00000261858
ENST00000261861
ENST00000261866
ENST00000261867
ENST00000261868
ENST00000261875
ENST00000261880
ENST00000261881
ENST00000261883
ENST00000261884
ENST00000261887
ENST00000261890
ENST00000261891
ENST00000261900
ENST00000261917
ENST00000261918
ENST00000261921
ENST00000261937
ENST00000261942
ENST00000261947
ENST00000261951
ENST00000261965
ENST00000261973
ENST00000261978
ENST00000261981
ENST00000261991
ENST00000261994
ENST00000262017
ENST00000262027
ENST00000262030
ENST00000262031
ENST00000262032
ENST00000262033
ENST00000262039
ENST00000262041
ENST00000262042
ENST00000262043
ENST00000262051
ENST00000262052
ENST00000262056
ENST00000262059
ENST00000262061
ENST00000262063
ENST00000262065
ENST00000262067
ENST00000262074
ENST00000262085
ENST00000262094
ENST00000262095
ENST00000262103
ENST00000262105
ENST00000262113
ENST00000262120
ENST00000262124
ENST00000262127
ENST00000262138
ENST00000262139
ENST00000262146
ENST00000262150
ENST00000262158
ENST00000262161
ENST00000262173
ENST00000262178
ENST00000262187
ENST00000262193
ENST00000262198
ENST00000262209
ENST00000262213
ENST00000262215
ENST00000262219
ENST00000262225
ENST00000262236
ENST00000262238
ENST00000262244
ENST00000262259
ENST00000262262
ENST00000262265
ENST00000262266
ENST00000262283
ENST00000262288
ENST00000262291
ENST00000262301
ENST00000262302
ENST00000262303
ENST00000262305
ENST00000262306
ENST00000262313
ENST00000262319
ENST00000262340
ENST00000262352
ENST00000262370
ENST00000262376
ENST00000262383
ENST00000262384
ENST00000262393
ENST00000262395
ENST00000262406
ENST00000262415
ENST00000262424
ENST00000262426
ENST00000262428
ENST00000262429
ENST00000262430
ENST00000262435
ENST00000262441
ENST00000262455
ENST00000262460
ENST00000262462
ENST00000262464
ENST00000262477
ENST00000262493
ENST00000262494
ENST00000262498
ENST00000262502
ENST00000262506
ENST00000262519
ENST00000262525
ENST00000262547
ENST00000262554
ENST00000262570
ENST00000262577
ENST00000262580
ENST00000262584
ENST00000262585
ENST00000262613
ENST00000262622
ENST00000262623
ENST00000262626
ENST00000262629
ENST00000262631
ENST00000262637
ENST00000262644
ENST00000262646
ENST00000262648
ENST00000262662
ENST00000262676
ENST00000262707
ENST00000262709
ENST00000262717
ENST00000262719
ENST00000262722
ENST00000262735
ENST00000262738
ENST00000262752
ENST00000262763
ENST00000262768
ENST00000262775
ENST00000262776
ENST00000262803
ENST00000262807
ENST00000262809
ENST00000262811
ENST00000262815
ENST00000262816
ENST00000262817
ENST00000262839
ENST00000262848
ENST00000262878
ENST00000262879
ENST00000262887
ENST00000262888
ENST00000262890
ENST00000262894
ENST00000262895
ENST00000262940
ENST00000262942
ENST00000262946
ENST00000262947
ENST00000262948
ENST00000262958
ENST00000262961
ENST00000262962
ENST00000262965
ENST00000262971
ENST00000262982
ENST00000262990
ENST00000262992
ENST00000262996
ENST00000262999
ENST00000263035
ENST00000263045
ENST00000263046
ENST00000263050
ENST00000263087
ENST00000263092
ENST00000263093
ENST00000263094
ENST00000263095
ENST00000263102
ENST00000263103
ENST00000263115
ENST00000263125
ENST00000263168
ENST00000263174
ENST00000263181
ENST00000263182
ENST00000263201
ENST00000263212
ENST00000263238
ENST00000263245
ENST00000263253
ENST00000263255
ENST00000263256
ENST00000263257
ENST00000263258
ENST00000263266
ENST00000263269
ENST00000263270
ENST00000263273
ENST00000263274
ENST00000263275
ENST00000263277
ENST00000263278
ENST00000263280
ENST00000263281
ENST00000263282
ENST00000263301
ENST00000263309
ENST00000263314
ENST00000263321
ENST00000263339
ENST00000263341
ENST00000263354
ENST00000263368
ENST00000263369
ENST00000263370
ENST00000263378
ENST00000263379
ENST00000263381
ENST00000263382
ENST00000263383
ENST00000263384
ENST00000263388
ENST00000263401
ENST00000263405
ENST00000263409
ENST00000263431
ENST00000263441
ENST00000263461
ENST00000263464
ENST00000263511
ENST00000263545
ENST00000263549
ENST00000263551
ENST00000263576
ENST00000263577
ENST00000263579
ENST00000263583
ENST00000263621
ENST00000263629
ENST00000263636
ENST00000263639
ENST00000263640
ENST00000263642
ENST00000263657
ENST00000263663
ENST00000263666
ENST00000263672
ENST00000263674
ENST00000263681
ENST00000263707
ENST00000263708
ENST00000263710
ENST00000263713
ENST00000263733
ENST00000263735
ENST00000263754
ENST00000263762
ENST00000263773
ENST00000263780
ENST00000263798
ENST00000263805
ENST00000263812
ENST00000263816
ENST00000263817
ENST00000263834
ENST00000263845
ENST00000263849
ENST00000263851
ENST00000263856
ENST00000263863
ENST00000263864
ENST00000263867
ENST00000263879
ENST00000263893
ENST00000263897
ENST00000263904
ENST00000263915
ENST00000263920
ENST00000263955
ENST00000263956
ENST00000263960
ENST00000263966
ENST00000263967
ENST00000263985
ENST00000263989
ENST00000264005
ENST00000264009
ENST00000264018
ENST00000264025
ENST00000264029
ENST00000264031
ENST00000264033
ENST00000264036
ENST00000264037
ENST00000264039
ENST00000264042
ENST00000264047
ENST00000264057
ENST00000264059
ENST00000264065
ENST00000264071
ENST00000264079
ENST00000264088
ENST00000264090
ENST00000264108
ENST00000264110
ENST00000264111
ENST00000264122
ENST00000264128
ENST00000264144
ENST00000264151
ENST00000264152
ENST00000264156
ENST00000264157
ENST00000264158
ENST00000264161
ENST00000264162
ENST00000264167
ENST00000264169
ENST00000264170
ENST00000264192
ENST00000264193
ENST00000264198
ENST00000264220
ENST00000264221
ENST00000264233
ENST00000264234
ENST00000264246
ENST00000264249
ENST00000264254
ENST00000264255
ENST00000264257
ENST00000264258
ENST00000264260
ENST00000264265
ENST00000264281
ENST00000264326
ENST00000264331
ENST00000264335
ENST00000264343
ENST00000264345
ENST00000264350
ENST00000264363
ENST00000264376
ENST00000264377
ENST00000264380
ENST00000264381
ENST00000264382
ENST00000264389
ENST00000264399
ENST00000264424
ENST00000264428
ENST00000264431
ENST00000264434
ENST00000264441
ENST00000264444
ENST00000264448
ENST00000264474
ENST00000264492
ENST00000264497
ENST00000264498
ENST00000264499
ENST00000264501
ENST00000264538
ENST00000264546
ENST00000264553
ENST00000264554
ENST00000264563
ENST00000264565
ENST00000264568
ENST00000264595
ENST00000264596
ENST00000264597
ENST00000264601
ENST00000264613
ENST00000264637
ENST00000264644
ENST00000264645
ENST00000264646
ENST00000264651
ENST00000264657
ENST00000264661
ENST00000264669
ENST00000264677
ENST00000264689
ENST00000264690
ENST00000264717
ENST00000264723
ENST00000264730
ENST00000264734
ENST00000264735
ENST00000264741
ENST00000264758
ENST00000264763
ENST00000264773
ENST00000264777
ENST00000264790
ENST00000264808
ENST00000264818
ENST00000264819
ENST00000264824
ENST00000264827
ENST00000264828
ENST00000264832
ENST00000264834
ENST00000264848
ENST00000264852
ENST00000264868
ENST00000264870
ENST00000264888
ENST00000264893
ENST00000264896
ENST00000264930
ENST00000264935
ENST00000264968
ENST00000264972
ENST00000264982
ENST00000264991
ENST00000264992
ENST00000264993
ENST00000264995
ENST00000264998
ENST00000265000
ENST00000265014
ENST00000265026
ENST00000265044
ENST00000265050
ENST00000265052
ENST00000265056
ENST00000265069
ENST00000265073
ENST00000265074
ENST00000265081
ENST00000265087
ENST00000265093
ENST00000265100
ENST00000265107
ENST00000265109
ENST00000265121
ENST00000265132
ENST00000265136
ENST00000265139
ENST00000265150
ENST00000265154
ENST00000265162
ENST00000265165
ENST00000265171
ENST00000265174
ENST00000265175
ENST00000265191
ENST00000265195
ENST00000265220
ENST00000265239
ENST00000265245
ENST00000265259
ENST00000265261
ENST00000265264
ENST00000265293
ENST00000265294
ENST00000265297
ENST00000265302
ENST00000265304
ENST00000265306
ENST00000265310
ENST00000265318
ENST00000265322
ENST00000265333
ENST00000265334
ENST00000265339
ENST00000265340
ENST00000265341
ENST00000265348
ENST00000265350
ENST00000265354
ENST00000265361
ENST00000265362
ENST00000265381
ENST00000265388
ENST00000265393
ENST00000265394
ENST00000265404
ENST00000265417
ENST00000265421
ENST00000265431
ENST00000265433
ENST00000265441
ENST00000265465
ENST00000265471
ENST00000265498
ENST00000265500
ENST00000265522
ENST00000265523
ENST00000265526
ENST00000265537
ENST00000265538
ENST00000265564
ENST00000265572
ENST00000265577
ENST00000265594
ENST00000265598
ENST00000265602
ENST00000265603
ENST00000265614
ENST00000265627
ENST00000265631
ENST00000265634
ENST00000265641
ENST00000265643
ENST00000265651
ENST00000265678
ENST00000265686
ENST00000265713
ENST00000265715
ENST00000265717
ENST00000265720
ENST00000265724
ENST00000265727
ENST00000265728
ENST00000265729
ENST00000265734
ENST00000265735
ENST00000265755
ENST00000265758
ENST00000265769
ENST00000265806
ENST00000265825
ENST00000265836
ENST00000265838
ENST00000265843
ENST00000265846
ENST00000265854
ENST00000265870
ENST00000265881
ENST00000265896
ENST00000265909
ENST00000265944
ENST00000265963
ENST00000265965
ENST00000265968
ENST00000265969
ENST00000265981
ENST00000265983
ENST00000265990
ENST00000265997
ENST00000266003
ENST00000266014
ENST00000266022
ENST00000266025
ENST00000266066
ENST00000266069
ENST00000266079
ENST00000266086
ENST00000266088
ENST00000266091
ENST00000266126
ENST00000266269
ENST00000266304
ENST00000266395
ENST00000266427
ENST00000266458
ENST00000266497
ENST00000266517
ENST00000266542
ENST00000266544
ENST00000266556
ENST00000266557
ENST00000266579
ENST00000266581
ENST00000266594
ENST00000266646
ENST00000266659
ENST00000266671
ENST00000266674
ENST00000266682
ENST00000266718
ENST00000266719
ENST00000266735
ENST00000266744
ENST00000266746
ENST00000266775
ENST00000266813
ENST00000266943
ENST00000266987
ENST00000267012
ENST00000267068
ENST00000267079
ENST00000267101
ENST00000267103
ENST00000267113
ENST00000267115
ENST00000267163
ENST00000267197
ENST00000267199
ENST00000267202
ENST00000267205
ENST00000267328
ENST00000267339
ENST00000267377
ENST00000267434
ENST00000267436
ENST00000267460
ENST00000267483
ENST00000267488
ENST00000267499
ENST00000267512
ENST00000267549
ENST00000267550
ENST00000267622
ENST00000267731
ENST00000267809
ENST00000267814
ENST00000267837
ENST00000267843
ENST00000267845
ENST00000267857
ENST00000267859
ENST00000267869
ENST00000267884
ENST00000267935
ENST00000267950
ENST00000267973
ENST00000267978
ENST00000268053
ENST00000268057
ENST00000268058
ENST00000268062
ENST00000268079
ENST00000268097
ENST00000268099
ENST00000268122
ENST00000268124
ENST00000268125
ENST00000268148
ENST00000268159
ENST00000268171
ENST00000268182
ENST00000268220
ENST00000268251
ENST00000268261
ENST00000268333
ENST00000268349
ENST00000268379
ENST00000268383
ENST00000268389
ENST00000268482
ENST00000268483
ENST00000268489
ENST00000268605
ENST00000268607
ENST00000268613
ENST00000268616
ENST00000268638
ENST00000268655
ENST00000268661
ENST00000268676
ENST00000268695
ENST00000268711
ENST00000268712
ENST00000268717
ENST00000268719
ENST00000268727
ENST00000268763
ENST00000268793
ENST00000268797
ENST00000268835
ENST00000268841
ENST00000268933
ENST00000268989
ENST00000269097
ENST00000269122
ENST00000269138
ENST00000269141
ENST00000269142
ENST00000269143
ENST00000269159
ENST00000269187
ENST00000269195
ENST00000269200
ENST00000269202
ENST00000269209
ENST00000269216
ENST00000269218
ENST00000269221
ENST00000269228
ENST00000269305
ENST00000269318
ENST00000269321
ENST00000269347
ENST00000269349
ENST00000269373
ENST00000269385
ENST00000269389
ENST00000269394
ENST00000269395
ENST00000269463
ENST00000269466
ENST00000269554
ENST00000269576
ENST00000269582
ENST00000269593
ENST00000269601
ENST00000269701
ENST00000269829
ENST00000269886
ENST00000269973
ENST00000269981
ENST00000270014
ENST00000270077
ENST00000270112
ENST00000270133
ENST00000270142
ENST00000270162
ENST00000270172
ENST00000270190
ENST00000270221
ENST00000270225
ENST00000270233
ENST00000270257
ENST00000270310
ENST00000270349
ENST00000270357
ENST00000270452
ENST00000270457
ENST00000270464
ENST00000270517
ENST00000270538
ENST00000270570
ENST00000270590
ENST00000270617
ENST00000270625
ENST00000270632
ENST00000270634
ENST00000270645
ENST00000270649
ENST00000270800
ENST00000270815
ENST00000270824
ENST00000270861
ENST00000271064
ENST00000271308
ENST00000271324
ENST00000271332
ENST00000271377
ENST00000271450
ENST00000271638
ENST00000271835
ENST00000272117
ENST00000272133
ENST00000272134
ENST00000272298
ENST00000272342
ENST00000272348
ENST00000272369
ENST00000272402
ENST00000272424
ENST00000272425
ENST00000272438
ENST00000272444
ENST00000272462
ENST00000272521
ENST00000272542
ENST00000272602
ENST00000272638
ENST00000272644
ENST00000272645
ENST00000272732
ENST00000272746
ENST00000272847
ENST00000272895
ENST00000272928
ENST00000273038
ENST00000273047
ENST00000273048
ENST00000273062
ENST00000273064
ENST00000273083
ENST00000273130
ENST00000273139
ENST00000273142
ENST00000273145
ENST00000273158
ENST00000273173
ENST00000273183
ENST00000273221
ENST00000273223
ENST00000273258
ENST00000273283
ENST00000273291
ENST00000273308
ENST00000273317
ENST00000273342
ENST00000273353
ENST00000273359
ENST00000273368
ENST00000273371
ENST00000273398
ENST00000273406
ENST00000273550
ENST00000273582
ENST00000273588
ENST00000273590
ENST00000273628
ENST00000273666
ENST00000273668
ENST00000273783
ENST00000273784
ENST00000273853
ENST00000273908
ENST00000273951
ENST00000274024
ENST00000274026
ENST00000274071
ENST00000274140
ENST00000274192
ENST00000274203
ENST00000274217
ENST00000274255
ENST00000274258
ENST00000274376
ENST00000274384
ENST00000274457
ENST00000274458
ENST00000274459
ENST00000274496
ENST00000274507
ENST00000274520
ENST00000274545
ENST00000274562
ENST00000274569
ENST00000274576
ENST00000274605
ENST00000274625
ENST00000274629
ENST00000274787
ENST00000274811
ENST00000274813
ENST00000274849
ENST00000274867
ENST00000275015
ENST00000275016
ENST00000275034
ENST00000275169
ENST00000275262
ENST00000275300
ENST00000275364
ENST00000275493
ENST00000275521
ENST00000275525
ENST00000275605
ENST00000275767
ENST00000275815
ENST00000275830
ENST00000275884
ENST00000275954
ENST00000276033
ENST00000276055
ENST00000276103
ENST00000276390
ENST00000276410
ENST00000276414
ENST00000276416
ENST00000276449
ENST00000276461
ENST00000276480
ENST00000276497
ENST00000276533
ENST00000276569
ENST00000276571
ENST00000276585
ENST00000276590
ENST00000276594
ENST00000276646
ENST00000276654
ENST00000276682
ENST00000276816
ENST00000276914
ENST00000276974
ENST00000277250
ENST00000277541
ENST00000277746
ENST00000277865
ENST00000277942
ENST00000278175
ENST00000278187
ENST00000278193
ENST00000278207
ENST00000278222
ENST00000278243
ENST00000278279
ENST00000278282
ENST00000278314
ENST00000278319
ENST00000278353
ENST00000278359
ENST00000278379
ENST00000278400
ENST00000278412
ENST00000278426
ENST00000278456
ENST00000278483
ENST00000278505
ENST00000278550
ENST00000278572
ENST00000278593
ENST00000278612
ENST00000278618
ENST00000278715
ENST00000278723
ENST00000278742
ENST00000278780
ENST00000278795
ENST00000278823
ENST00000278829
ENST00000278833
ENST00000278845
ENST00000278849
ENST00000278856
ENST00000278888
ENST00000278911
ENST00000278916
ENST00000278919
ENST00000278935
ENST00000278937
ENST00000278947
ENST00000278968
ENST00000279146
ENST00000279242
ENST00000279247
ENST00000279249
ENST00000279259
ENST00000279281
ENST00000279386
ENST00000279387
ENST00000279394
ENST00000279441
ENST00000279451
ENST00000279463
ENST00000279575
ENST00000279593
ENST00000279804
ENST00000279873
ENST00000279907
ENST00000280082
ENST00000280097
ENST00000280154
ENST00000280187
ENST00000280193
ENST00000280200
ENST00000280258
ENST00000280326
ENST00000280333
ENST00000280346
ENST00000280354
ENST00000280357
ENST00000280362
ENST00000280379
ENST00000280606
ENST00000280612
ENST00000280614
ENST00000280701
ENST00000280704
ENST00000280886
ENST00000280892
ENST00000280979
ENST00000281031
ENST00000281038
ENST00000281043
ENST00000281081
ENST00000281127
ENST00000281133
ENST00000281154
ENST00000281156
ENST00000281172
ENST00000281189
ENST00000281273
ENST00000281321
ENST00000281416
ENST00000281437
ENST00000281445
ENST00000281453
ENST00000281455
ENST00000281456
ENST00000281474
ENST00000281523
ENST00000281525
ENST00000281772
ENST00000281821
ENST00000281871
ENST00000281923
ENST00000281928
ENST00000281938
ENST00000282003
ENST00000282018
ENST00000282030
ENST00000282050
ENST00000282074
ENST00000282077
ENST00000282091
ENST00000282096
ENST00000282111
ENST00000282120
ENST00000282141
ENST00000282146
ENST00000282286
ENST00000282369
ENST00000282382
ENST00000282470
ENST00000282478
ENST00000282499
ENST00000282516
ENST00000282541
ENST00000282561
ENST00000282572
ENST00000282605
ENST00000282606
ENST00000282635
ENST00000282701
ENST00000282728
ENST00000282753
ENST00000282841
ENST00000282869
ENST00000282892
ENST00000282908
ENST00000282928
ENST00000282957
ENST00000282964
ENST00000283027
ENST00000283065
ENST00000283095
ENST00000283122
ENST00000283131
ENST00000283147
ENST00000283148
ENST00000283179
ENST00000283195
ENST00000283243
ENST00000283249
ENST00000283268
ENST00000283289
ENST00000283290
ENST00000283415
ENST00000283534
ENST00000283627
ENST00000283632
ENST00000283645
ENST00000283646
ENST00000283657
ENST00000283871
ENST00000283882
ENST00000283916
ENST00000283921
ENST00000283936
ENST00000283943
ENST00000283963
ENST00000283964
ENST00000284000
ENST00000284006
ENST00000284049
ENST00000284054
ENST00000284061
ENST00000284110
ENST00000284136
ENST00000284154
ENST00000284202
ENST00000284262
ENST00000284292
ENST00000284311
ENST00000284320
ENST00000284384
ENST00000284395
ENST00000284425
ENST00000284509
ENST00000284601
ENST00000284669
ENST00000284727
ENST00000284767
ENST00000284811
ENST00000284818
ENST00000284881
ENST00000284885
ENST00000284894
ENST00000284971
ENST00000284984
ENST00000284987
ENST00000285021
ENST00000285093
ENST00000285094
ENST00000285106
ENST00000285124
ENST00000285141
ENST00000285206
ENST00000285208
ENST00000285238
ENST00000285243
ENST00000285279
ENST00000285298
ENST00000285311
ENST00000285379
ENST00000285381
ENST00000285402
ENST00000285407
ENST00000285415
ENST00000285518
ENST00000285599
ENST00000285667
ENST00000285670
ENST00000285689
ENST00000285767
ENST00000285850
ENST00000285879
ENST00000285896
ENST00000285930
ENST00000285968
ENST00000286091
ENST00000286193
ENST00000286201
ENST00000286234
ENST00000286298
ENST00000286301
ENST00000286317
ENST00000286364
ENST00000286371
ENST00000286428
ENST00000286452
ENST00000286479
ENST00000286482
ENST00000286574
ENST00000286604
ENST00000286611
ENST00000286614
ENST00000286628
ENST00000286639
ENST00000286648
ENST00000286650
ENST00000286653
ENST00000286657
ENST00000286719
ENST00000286733
ENST00000286744
ENST00000286749
ENST00000286758
ENST00000286777
ENST00000286788
ENST00000286794
ENST00000286800
ENST00000286808
ENST00000286809
ENST00000286827
ENST00000286835
ENST00000286953
ENST00000286955
ENST00000287022
ENST00000287025
ENST00000287038
ENST00000287143
ENST00000287322
ENST00000287387
ENST00000287394
ENST00000287490
ENST00000287497
ENST00000287538
ENST00000287546
ENST00000287598
ENST00000287600
ENST00000287611
ENST00000287613
ENST00000287641
ENST00000287652
ENST00000287675
ENST00000287706
ENST00000287814
ENST00000287838
ENST00000287844
ENST00000287845
ENST00000287878
ENST00000287898
ENST00000287907
ENST00000287934
ENST00000287957
ENST00000287996
ENST00000288014
ENST00000288050
ENST00000288111
ENST00000288197
ENST00000288207
ENST00000288235
ENST00000288266
ENST00000288309
ENST00000288323
ENST00000288383
ENST00000288398
ENST00000288400
ENST00000288425
ENST00000288490
ENST00000288599
ENST00000288602
ENST00000288634
ENST00000288642
ENST00000288757
ENST00000288774
ENST00000288840
ENST00000288937
ENST00000288943
ENST00000288986
ENST00000289004
ENST00000289094
ENST00000289104
ENST00000289119
ENST00000289153
ENST00000289228
ENST00000289316
ENST00000289348
ENST00000289352
ENST00000289371
ENST00000289373
ENST00000289416
ENST00000289429
ENST00000289431
ENST00000289448
ENST00000289630
ENST00000289703
ENST00000289746
ENST00000289816
ENST00000289902
ENST00000289957
ENST00000289963
ENST00000290075
ENST00000290130
ENST00000290158
ENST00000290167
ENST00000290295
ENST00000290310
ENST00000290330
ENST00000290349
ENST00000290354
ENST00000290374
ENST00000290377
ENST00000290378
ENST00000290384
ENST00000290399
ENST00000290426
ENST00000290431
ENST00000290524
ENST00000290551
ENST00000290573
ENST00000290704
ENST00000290780
ENST00000290795
ENST00000290858
ENST00000290942
ENST00000290949
ENST00000290953
ENST00000290968
ENST00000291009
ENST00000291041
ENST00000291050
ENST00000291182
ENST00000291231
ENST00000291281
ENST00000291294
ENST00000291295
ENST00000291300
ENST00000291358
ENST00000291416
ENST00000291442
ENST00000291525
ENST00000291526
ENST00000291527
ENST00000291547
ENST00000291554
ENST00000291560
ENST00000291568
ENST00000291569
ENST00000291574
ENST00000291576
ENST00000291592
ENST00000291688
ENST00000291700
ENST00000291726
ENST00000291759
ENST00000291860
ENST00000291900
ENST00000291982
ENST00000292123
ENST00000292125
ENST00000292144
ENST00000292147
ENST00000292174
ENST00000292199
ENST00000292211
ENST00000292301
ENST00000292327
ENST00000292337
ENST00000292363
ENST00000292393
ENST00000292401
ENST00000292414
ENST00000292432
ENST00000292433
ENST00000292476
ENST00000292478
ENST00000292494
ENST00000292510
ENST00000292513
ENST00000292524
ENST00000292535
ENST00000292538
ENST00000292541
ENST00000292543
ENST00000292566
ENST00000292579
ENST00000292596
ENST00000292599
ENST00000292644
ENST00000292728
ENST00000292808
ENST00000292823
ENST00000292852
ENST00000292907
ENST00000292964
ENST00000293195
ENST00000293215
ENST00000293255
ENST00000293272
ENST00000293274
ENST00000293275
ENST00000293280
ENST00000293308
ENST00000293328
ENST00000293330
ENST00000293349
ENST00000293362
ENST00000293373
ENST00000293379
ENST00000293406
ENST00000293525
ENST00000293599
ENST00000293648
ENST00000293670
ENST00000293774
ENST00000293860
ENST00000293897
ENST00000293968
ENST00000293971
ENST00000293973
ENST00000294016
ENST00000294064
ENST00000294117
ENST00000294119
ENST00000294129
ENST00000294168
ENST00000294172
ENST00000294189
ENST00000294241
ENST00000294338
ENST00000294360
ENST00000294383
ENST00000294507
ENST00000294649
ENST00000294737
ENST00000294889
ENST00000294916
ENST00000294973
ENST00000295025
ENST00000295030
ENST00000295067
ENST00000295079
ENST00000295087
ENST00000295095
ENST00000295101
ENST00000295108
ENST00000295113
ENST00000295206
ENST00000295216
ENST00000295228
ENST00000295256
ENST00000295266
ENST00000295324
ENST00000295379
ENST00000295381
ENST00000295400
ENST00000295408
ENST00000295417
ENST00000295440
ENST00000295450
ENST00000295453
ENST00000295463
ENST00000295470
ENST00000295491
ENST00000295497
ENST00000295522
ENST00000295588
ENST00000295598
ENST00000295605
ENST00000295633
ENST00000295683
ENST00000295704
ENST00000295718
ENST00000295727
ENST00000295728
ENST00000295740
ENST00000295748
ENST00000295756
ENST00000295766
ENST00000295777
ENST00000295783
ENST00000295797
ENST00000295822
ENST00000295834
ENST00000295859
ENST00000295872
ENST00000295886
ENST00000295887
ENST00000295899
ENST00000295900
ENST00000295901
ENST00000295920
ENST00000295924
ENST00000295927
ENST00000295930
ENST00000295934
ENST00000295959
ENST00000295989
ENST00000295992
ENST00000296026
ENST00000296027
ENST00000296028
ENST00000296029
ENST00000296046
ENST00000296084
ENST00000296088
ENST00000296092
ENST00000296125
ENST00000296127
ENST00000296129
ENST00000296130
ENST00000296135
ENST00000296137
ENST00000296140
ENST00000296145
ENST00000296149
ENST00000296181
ENST00000296215
ENST00000296218
ENST00000296220
ENST00000296223
ENST00000296233
ENST00000296255
ENST00000296257
ENST00000296271
ENST00000296273
ENST00000296277
ENST00000296288
ENST00000296289
ENST00000296328
ENST00000296350
ENST00000296380
ENST00000296411
ENST00000296412
ENST00000296414
ENST00000296417
ENST00000296420
ENST00000296424
ENST00000296435
ENST00000296441
ENST00000296443
ENST00000296446
ENST00000296452
ENST00000296456
ENST00000296464
ENST00000296469
ENST00000296477
ENST00000296483
ENST00000296486
ENST00000296498
ENST00000296499
ENST00000296503
ENST00000296504
ENST00000296506
ENST00000296508
ENST00000296511
ENST00000296529
ENST00000296533
ENST00000296543
ENST00000296564
ENST00000296577
ENST00000296578
ENST00000296579
ENST00000296581
ENST00000296582
ENST00000296585
ENST00000296670
ENST00000296674
ENST00000296677
ENST00000296695
ENST00000296702
ENST00000296736
ENST00000296795
ENST00000296802
ENST00000296861
ENST00000296873
ENST00000296921
ENST00000296951
ENST00000297035
ENST00000297071
ENST00000297109
ENST00000297130
ENST00000297142
ENST00000297146
ENST00000297150
ENST00000297156
ENST00000297163
ENST00000297185
ENST00000297205
ENST00000297258
ENST00000297261
ENST00000297268
ENST00000297283
ENST00000297293
ENST00000297316
ENST00000297323
ENST00000297338
ENST00000297350
ENST00000297373
ENST00000297375
ENST00000297404
ENST00000297423
ENST00000297431
ENST00000297438
ENST00000297439
ENST00000297440
ENST00000297445
ENST00000297450
ENST00000297469
ENST00000297494
ENST00000297518
ENST00000297529
ENST00000297537
ENST00000297542
ENST00000297564
ENST00000297565
ENST00000297578
ENST00000297581
ENST00000297592
ENST00000297596
ENST00000297598
ENST00000297703
ENST00000297785
ENST00000297904
ENST00000297926
ENST00000297991
ENST00000298048
ENST00000298130
ENST00000298139
ENST00000298171
ENST00000298231
ENST00000298251
ENST00000298281
ENST00000298282
ENST00000298283
ENST00000298289
ENST00000298295
ENST00000298299
ENST00000298307
ENST00000298316
ENST00000298352
ENST00000298355
ENST00000298437
ENST00000298472
ENST00000298532
ENST00000298552
ENST00000298628
ENST00000298681
ENST00000298717
ENST00000298743
ENST00000298771
ENST00000298832
ENST00000298838
ENST00000298841
ENST00000298852
ENST00000298894
ENST00000298896
ENST00000298912
ENST00000298923
ENST00000298966
ENST00000298992
ENST00000299022
ENST00000299088
ENST00000299092
ENST00000299106
ENST00000299138
ENST00000299155
ENST00000299163
ENST00000299174
ENST00000299178
ENST00000299197
ENST00000299202
ENST00000299213
ENST00000299218
ENST00000299240
ENST00000299259
ENST00000299293
ENST00000299299
ENST00000299300
ENST00000299314
ENST00000299320
ENST00000299333
ENST00000299335
ENST00000299345
ENST00000299351
ENST00000299373
ENST00000299377
ENST00000299397
ENST00000299413
ENST00000299421
ENST00000299424
ENST00000299427
ENST00000299440
ENST00000299441
ENST00000299492
ENST00000299502
ENST00000299505
ENST00000299518
ENST00000299529
ENST00000299550
ENST00000299565
ENST00000299575
ENST00000299596
ENST00000299606
ENST00000299610
ENST00000299613
ENST00000299626
ENST00000299633
ENST00000299663
ENST00000299667
ENST00000299671
ENST00000299694
ENST00000299697
ENST00000299705
ENST00000299727
ENST00000299752
ENST00000299759
ENST00000299761
ENST00000299766
ENST00000299767
ENST00000299853
ENST00000299855
ENST00000299882
ENST00000299964
ENST00000299971
ENST00000299980
ENST00000300006
ENST00000300026
ENST00000300035
ENST00000300055
ENST00000300056
ENST00000300060
ENST00000300086
ENST00000300087
ENST00000300093
ENST00000300098
ENST00000300101
ENST00000300105
ENST00000300107
ENST00000300108
ENST00000300113
ENST00000300134
ENST00000300151
ENST00000300175
ENST00000300177
ENST00000300181
ENST00000300190
ENST00000300215
ENST00000300245
ENST00000300249
ENST00000300291
ENST00000300408
ENST00000300413
ENST00000300441
ENST00000300452
ENST00000300458
ENST00000300527
ENST00000300557
ENST00000300571
ENST00000300584
ENST00000300589
ENST00000300619
ENST00000300647
ENST00000300648
ENST00000300651
ENST00000300688
ENST00000300692
ENST00000300737
ENST00000300738
ENST00000300747
ENST00000300784
ENST00000300793
ENST00000300811
ENST00000300823
ENST00000300849
ENST00000300850
ENST00000300851
ENST00000300887
ENST00000300896
ENST00000300900
ENST00000300917
ENST00000300933
ENST00000300935
ENST00000300976
ENST00000301019
ENST00000301021
ENST00000301046
ENST00000301050
ENST00000301071
ENST00000301093
ENST00000301096
ENST00000301141
ENST00000301149
ENST00000301159
ENST00000301171
ENST00000301226
ENST00000301233
ENST00000301244
ENST00000301258
ENST00000301263
ENST00000301264
ENST00000301280
ENST00000301281
ENST00000301293
ENST00000301305
ENST00000301323
ENST00000301364
ENST00000301455
ENST00000301457
ENST00000301464
ENST00000301488
ENST00000301532
ENST00000301547
ENST00000301585
ENST00000301607
ENST00000301633
ENST00000301634
ENST00000301645
ENST00000301653
ENST00000301727
ENST00000301729
ENST00000301738
ENST00000301764
ENST00000301765
ENST00000301774
ENST00000301776
ENST00000301785
ENST00000301788
ENST00000301807
ENST00000301825
ENST00000301838
ENST00000301885
ENST00000301904
ENST00000301908
ENST00000301959
ENST00000302005
ENST00000302014
ENST00000302053
ENST00000302056
ENST00000302068
ENST00000302085
ENST00000302097
ENST00000302101
ENST00000302102
ENST00000302103
ENST00000302125
ENST00000302155
ENST00000302165
ENST00000302182
ENST00000302190
ENST00000302236
ENST00000302251
ENST00000302252
ENST00000302262
ENST00000302273
ENST00000302274
ENST00000302277
ENST00000302291
ENST00000302312
ENST00000302313
ENST00000302326
ENST00000302327
ENST00000302334
ENST00000302345
ENST00000302349
ENST00000302350
ENST00000302373
ENST00000302378
ENST00000302386
ENST00000302432
ENST00000302444
ENST00000302463
ENST00000302503
ENST00000302509
ENST00000302516
ENST00000302530
ENST00000302625
ENST00000302649
ENST00000302731
ENST00000302754
ENST00000302755
ENST00000302804
ENST00000302823
ENST00000302874
ENST00000302897
ENST00000302907
ENST00000302909
ENST00000302917
ENST00000302937
ENST00000302979
ENST00000303032
ENST00000303037
ENST00000303071
ENST00000303127
ENST00000303143
ENST00000303145
ENST00000303151
ENST00000303155
ENST00000303165
ENST00000303177
ENST00000303210
ENST00000303212
ENST00000303225
ENST00000303236
ENST00000303305
ENST00000303320
ENST00000303324
ENST00000303329
ENST00000303334
ENST00000303375
ENST00000303383
ENST00000303389
ENST00000303406
ENST00000303436
ENST00000303460
ENST00000303521
ENST00000303531
ENST00000303536
ENST00000303538
ENST00000303545
ENST00000303553
ENST00000303562
ENST00000303575
ENST00000303577
ENST00000303592
ENST00000303596
ENST00000303651
ENST00000303659
ENST00000303660
ENST00000303671
ENST00000303694
ENST00000303698
ENST00000303775
ENST00000303798
ENST00000303854
ENST00000303904
ENST00000303910
ENST00000303921
ENST00000303922
ENST00000303924
ENST00000303927
ENST00000303961
ENST00000303996
ENST00000304031
ENST00000304043
ENST00000304056
ENST00000304061
ENST00000304076
ENST00000304094
ENST00000304141
ENST00000304166
ENST00000304181
ENST00000304187
ENST00000304189
ENST00000304216
ENST00000304222
ENST00000304231
ENST00000304244
ENST00000304271
ENST00000304298
ENST00000304330
ENST00000304363
ENST00000304381
ENST00000304402
ENST00000304411
ENST00000304414
ENST00000304477
ENST00000304502
ENST00000304526
ENST00000304537
ENST00000304546
ENST00000304552
ENST00000304568
ENST00000304611
ENST00000304625
ENST00000304639
ENST00000304646
ENST00000304658
ENST00000304672
ENST00000304677
ENST00000304704
ENST00000304710
ENST00000304716
ENST00000304718
ENST00000304725
ENST00000304748
ENST00000304749
ENST00000304758
ENST00000304775
ENST00000304800
ENST00000304801
ENST00000304808
ENST00000304842
ENST00000304858
ENST00000304863
ENST00000304874
ENST00000304883
ENST00000304887
ENST00000304904
ENST00000304905
ENST00000304915
ENST00000304936
ENST00000304954
ENST00000304979
ENST00000304984
ENST00000305046
ENST00000305089
ENST00000305097
ENST00000305107
ENST00000305108
ENST00000305123
ENST00000305124
ENST00000305126
ENST00000305141
ENST00000305165
ENST00000305202
ENST00000305249
ENST00000305264
ENST00000305299
ENST00000305352
ENST00000305354
ENST00000305366
ENST00000305386
ENST00000305409
ENST00000305426
ENST00000305428
ENST00000305476
ENST00000305523
ENST00000305533
ENST00000305544
ENST00000305560
ENST00000305575
ENST00000305579
ENST00000305596
ENST00000305608
ENST00000305626
ENST00000305663
ENST00000305699
ENST00000305747
ENST00000305749
ENST00000305778
ENST00000305784
ENST00000305786
ENST00000305798
ENST00000305807
ENST00000305850
ENST00000305861
ENST00000305869
ENST00000305885
ENST00000305892
ENST00000305899
ENST00000305901
ENST00000305921
ENST00000305934
ENST00000305988
ENST00000305989
ENST00000305991
ENST00000306005
ENST00000306010
ENST00000306011
ENST00000306024
ENST00000306049
ENST00000306051
ENST00000306061
ENST00000306062
ENST00000306065
ENST00000306072
ENST00000306077
ENST00000306087
ENST00000306096
ENST00000306107
ENST00000306117
ENST00000306121
ENST00000306125
ENST00000306139
ENST00000306156
ENST00000306185
ENST00000306215
ENST00000306238
ENST00000306268
ENST00000306270
ENST00000306292
ENST00000306318
ENST00000306320
ENST00000306357
ENST00000306376
ENST00000306384
ENST00000306392
ENST00000306412
ENST00000306433
ENST00000306434
ENST00000306442
ENST00000306482
ENST00000306497
ENST00000306503
ENST00000306549
ENST00000306562
ENST00000306602
ENST00000306621
ENST00000306645
ENST00000306666
ENST00000306675
ENST00000306704
ENST00000306708
ENST00000306726
ENST00000306730
ENST00000306773
ENST00000306793
ENST00000306803
ENST00000306829
ENST00000306833
ENST00000306869
ENST00000306894
ENST00000306897
ENST00000306904
ENST00000306917
ENST00000306938
ENST00000306999
ENST00000307000
ENST00000307025
ENST00000307048
ENST00000307068
ENST00000307098
ENST00000307102
ENST00000307121
ENST00000307122
ENST00000307128
ENST00000307144
ENST00000307145
ENST00000307161
ENST00000307164
ENST00000307179
ENST00000307229
ENST00000307249
ENST00000307296
ENST00000307365
ENST00000307366
ENST00000307384
ENST00000307395
ENST00000307407
ENST00000307417
ENST00000307428
ENST00000307433
ENST00000307435
ENST00000307445
ENST00000307465
ENST00000307486
ENST00000307503
ENST00000307504
ENST00000307529
ENST00000307633
ENST00000307635
ENST00000307637
ENST00000307641
ENST00000307659
ENST00000307662
ENST00000307671
ENST00000307712
ENST00000307719
ENST00000307720
ENST00000307741
ENST00000307750
ENST00000307751
ENST00000307767
ENST00000307771
ENST00000307790
ENST00000307792
ENST00000307796
ENST00000307808
ENST00000307840
ENST00000307886
ENST00000307892
ENST00000307897
ENST00000307921
ENST00000307959
ENST00000307980
ENST00000307998
ENST00000308018
ENST00000308022
ENST00000308025
ENST00000308031
ENST00000308064
ENST00000308077
ENST00000308108
ENST00000308110
ENST00000308159
ENST00000308162
ENST00000308170
ENST00000308177
ENST00000308192
ENST00000308212
ENST00000308220
ENST00000308249
ENST00000308271
ENST00000308304
ENST00000308317
ENST00000308330
ENST00000308344
ENST00000308346
ENST00000308347
ENST00000308354
ENST00000308366
ENST00000308394
ENST00000308423
ENST00000308478
ENST00000308508
ENST00000308546
ENST00000308580
ENST00000308588
ENST00000308595
ENST00000308624
ENST00000308639
ENST00000308660
ENST00000308664
ENST00000308665
ENST00000308666
ENST00000308724
ENST00000308748
ENST00000308755
ENST00000308768
ENST00000308774
ENST00000308775
ENST00000308783
ENST00000308792
ENST00000308819
ENST00000308831
ENST00000308868
ENST00000308873
ENST00000308881
ENST00000308893
ENST00000308964
ENST00000308976
ENST00000308978
ENST00000308979
ENST00000309027
ENST00000309032
ENST00000309041
ENST00000309060
ENST00000309100
ENST00000309134
ENST00000309166
ENST00000309168
ENST00000309170
ENST00000309180
ENST00000309186
ENST00000309188
ENST00000309190
ENST00000309229
ENST00000309260
ENST00000309263
ENST00000309285
ENST00000309295
ENST00000309311
ENST00000309318
ENST00000309328
ENST00000309366
ENST00000309384
ENST00000309424
ENST00000309428
ENST00000309439
ENST00000309451
ENST00000309495
ENST00000309522
ENST00000309534
ENST00000309539
ENST00000309546
ENST00000309558
ENST00000309575
ENST00000309594
ENST00000309602
ENST00000309610
ENST00000309657
ENST00000309668
ENST00000309680
ENST00000309739
ENST00000309755
ENST00000309818
ENST00000309827
ENST00000309828
ENST00000309859
ENST00000309863
ENST00000309881
ENST00000309889
ENST00000309893
ENST00000309894
ENST00000309930
ENST00000309941
ENST00000309957
ENST00000309983
ENST00000309993
ENST00000309996
ENST00000310015
ENST00000310046
ENST00000310053
ENST00000310069
ENST00000310076
ENST00000310092
ENST00000310112
ENST00000310125
ENST00000310127
ENST00000310160
ENST00000310190
ENST00000310193
ENST00000310262
ENST00000310271
ENST00000310300
ENST00000310317
ENST00000310325
ENST00000310326
ENST00000310343
ENST00000310358
ENST00000310397
ENST00000310418
ENST00000310421
ENST00000310430
ENST00000310442
ENST00000310447
ENST00000310454
ENST00000310473
ENST00000310492
ENST00000310496
ENST00000310512
ENST00000310513
ENST00000310571
ENST00000310594
ENST00000310597
ENST00000310604
ENST00000310613
ENST00000310614
ENST00000310617
ENST00000310624
ENST00000310638
ENST00000310645
ENST00000310650
ENST00000310702
ENST00000310706
ENST00000310773
ENST00000310776
ENST00000310803
ENST00000310806
ENST00000310827
ENST00000310836
ENST00000310837
ENST00000310838
ENST00000310862
ENST00000310926
ENST00000310942
ENST00000310954
ENST00000310974
ENST00000310999
ENST00000311014
ENST00000311035
ENST00000311052
ENST00000311067
ENST00000311075
ENST00000311083
ENST00000311085
ENST00000311111
ENST00000311127
ENST00000311129
ENST00000311131
ENST00000311172
ENST00000311177
ENST00000311181
ENST00000311201
ENST00000311212
ENST00000311234
ENST00000311268
ENST00000311278
ENST00000311320
ENST00000311322
ENST00000311330
ENST00000311337
ENST00000311351
ENST00000311412
ENST00000311417
ENST00000311457
ENST00000311458
ENST00000311463
ENST00000311469
ENST00000311485
ENST00000311506
ENST00000311507
ENST00000311521
ENST00000311528
ENST00000311559
ENST00000311595
ENST00000311597
ENST00000311626
ENST00000311637
ENST00000311668
ENST00000311727
ENST00000311762
ENST00000311764
ENST00000311806
ENST00000311856
ENST00000311862
ENST00000311868
ENST00000311922
ENST00000311923
ENST00000311925
ENST00000311943
ENST00000311956
ENST00000311979
ENST00000312010
ENST00000312017
ENST00000312030
ENST00000312037
ENST00000312051
ENST00000312090
ENST00000312105
ENST00000312108
ENST00000312134
ENST00000312143
ENST00000312145
ENST00000312156
ENST00000312175
ENST00000312184
ENST00000312202
ENST00000312242
ENST00000312280
ENST00000312293
ENST00000312310
ENST00000312377
ENST00000312397
ENST00000312412
ENST00000312419
ENST00000312426
ENST00000312428
ENST00000312438
ENST00000312469
ENST00000312475
ENST00000312492
ENST00000312493
ENST00000312511
ENST00000312527
ENST00000312536
ENST00000312547
ENST00000312562
ENST00000312577
ENST00000312579
ENST00000312583
ENST00000312648
ENST00000312675
ENST00000312693
ENST00000312808
ENST00000312814
ENST00000312925
ENST00000312932
ENST00000312938
ENST00000312957
ENST00000312960
ENST00000313005
ENST00000313010
ENST00000313045
ENST00000313049
ENST00000313056
ENST00000313074
ENST00000313077
ENST00000313080
ENST00000313084
ENST00000313093
ENST00000313115
ENST00000313143
ENST00000313182
ENST00000313219
ENST00000313243
ENST00000313326
ENST00000313341
ENST00000313349
ENST00000313368
ENST00000313386
ENST00000313401
ENST00000313468
ENST00000313486
ENST00000313511
ENST00000313565
ENST00000313566
ENST00000313582
ENST00000313588
ENST00000313619
ENST00000313655
ENST00000313683
ENST00000313697
ENST00000313698
ENST00000313732
ENST00000313737
ENST00000313777
ENST00000313833
ENST00000313838
ENST00000313843
ENST00000313857
ENST00000313863
ENST00000313898
ENST00000313949
ENST00000313961
ENST00000314028
ENST00000314032
ENST00000314045
ENST00000314073
ENST00000314088
ENST00000314103
ENST00000314123
ENST00000314126
ENST00000314128
ENST00000314133
ENST00000314134
ENST00000314144
ENST00000314189
ENST00000314233
ENST00000314262
ENST00000314289
ENST00000314328
ENST00000314332
ENST00000314355
ENST00000314358
ENST00000314393
ENST00000314404
ENST00000314412
ENST00000314437
ENST00000314442
ENST00000314446
ENST00000314471
ENST00000314520
ENST00000314583
ENST00000314606
ENST00000314622
ENST00000314636
ENST00000314672
ENST00000314694
ENST00000314714
ENST00000314744
ENST00000314748
ENST00000314797
ENST00000314800
ENST00000314852
ENST00000314922
ENST00000314933
ENST00000314940
ENST00000315018
ENST00000315033
ENST00000315050
ENST00000315067
ENST00000315082
ENST00000315087
ENST00000315127
ENST00000315132
ENST00000315170
ENST00000315212
ENST00000315253
ENST00000315274
ENST00000315321
ENST00000315323
ENST00000315330
ENST00000315355
ENST00000315367
ENST00000315392
ENST00000315415
ENST00000315425
ENST00000315436
ENST00000315456
ENST00000315467
ENST00000315478
ENST00000315486
ENST00000315544
ENST00000315554
ENST00000315574
ENST00000315579
ENST00000315580
ENST00000315585
ENST00000315596
ENST00000315616
ENST00000315677
ENST00000315714
ENST00000315758
ENST00000315776
ENST00000315792
ENST00000315869
ENST00000315872
ENST00000315950
ENST00000315984
ENST00000315985
ENST00000316005
ENST00000316011
ENST00000316024
ENST00000316084
ENST00000316149
ENST00000316176
ENST00000316218
ENST00000316249
ENST00000316273
ENST00000316299
ENST00000316300
ENST00000316308
ENST00000316350
ENST00000316355
ENST00000316361
ENST00000316377
ENST00000316386
ENST00000316403
ENST00000316428
ENST00000316462
ENST00000316509
ENST00000316546
ENST00000316586
ENST00000316594
ENST00000316603
ENST00000316606
ENST00000316637
ENST00000316660
ENST00000316715
ENST00000316738
ENST00000316757
ENST00000316788
ENST00000316824
ENST00000316843
ENST00000316851
ENST00000316856
ENST00000316881
ENST00000316893
ENST00000316924
ENST00000316937
ENST00000316939
ENST00000316981
ENST00000316985
ENST00000317018
ENST00000317058
ENST00000317061
ENST00000317089
ENST00000317091
ENST00000317103
ENST00000317104
ENST00000317201
ENST00000317306
ENST00000317327
ENST00000317357
ENST00000317367
ENST00000317393
ENST00000317398
ENST00000317419
ENST00000317475
ENST00000317479
ENST00000317501
ENST00000317506
ENST00000317508
ENST00000317509
ENST00000317578
ENST00000317605
ENST00000317623
ENST00000317635
ENST00000317649
ENST00000317656
ENST00000317697
ENST00000317702
ENST00000317720
ENST00000317726
ENST00000317735
ENST00000317744
ENST00000317746
ENST00000317749
ENST00000317811
ENST00000317869
ENST00000317881
ENST00000317897
ENST00000317905
ENST00000317907
ENST00000317968
ENST00000317995
ENST00000318002
ENST00000318006
ENST00000318008
ENST00000318009
ENST00000318044
ENST00000318059
ENST00000318066
ENST00000318084
ENST00000318093
ENST00000318158
ENST00000318160
ENST00000318177
ENST00000318217
ENST00000318316
ENST00000318348
ENST00000318388
ENST00000318445
ENST00000318471
ENST00000318493
ENST00000318507
ENST00000318511
ENST00000318548
ENST00000318561
ENST00000318562
ENST00000318584
ENST00000318602
ENST00000318631
ENST00000318663
ENST00000318683
ENST00000318724
ENST00000318801
ENST00000318816
ENST00000318825
ENST00000318911
ENST00000318948
ENST00000318974
ENST00000319004
ENST00000319006
ENST00000319017
ENST00000319023
ENST00000319080
ENST00000319106
ENST00000319121
ENST00000319211
ENST00000319246
ENST00000319250
ENST00000319270
ENST00000319283
ENST00000319285
ENST00000319296
ENST00000319332
ENST00000319349
ENST00000319357
ENST00000319363
ENST00000319380
ENST00000319396
ENST00000319397
ENST00000319429
ENST00000319441
ENST00000319466
ENST00000319500
ENST00000319543
ENST00000319590
ENST00000319595
ENST00000319606
ENST00000319636
ENST00000319688
ENST00000319776
ENST00000319822
ENST00000319855
ENST00000319867
ENST00000319878
ENST00000319888
ENST00000319914
ENST00000319933
ENST00000319942
ENST00000319955
ENST00000320033
ENST00000320067
ENST00000320084
ENST00000320086
ENST00000320165
ENST00000320225
ENST00000320230
ENST00000320232
ENST00000320238
ENST00000320241
ENST00000320248
ENST00000320270
ENST00000320306
ENST00000320311
ENST00000320330
ENST00000320335
ENST00000320354
ENST00000320389
ENST00000320443
ENST00000320470
ENST00000320472
ENST00000320474
ENST00000320521
ENST00000320547
ENST00000320548
ENST00000320580
ENST00000320585
ENST00000320623
ENST00000320634
ENST00000320636
ENST00000320640
ENST00000320658
ENST00000320676
ENST00000320692
ENST00000320717
ENST00000320741
ENST00000320756
ENST00000320767
ENST00000320805
ENST00000320865
ENST00000320868
ENST00000320892
ENST00000320936
ENST00000320955
ENST00000320963
ENST00000320990
ENST00000321030
ENST00000321039
ENST00000321046
ENST00000321100
ENST00000321130
ENST00000321143
ENST00000321153
ENST00000321205
ENST00000321238
ENST00000321250
ENST00000321256
ENST00000321265
ENST00000321280
ENST00000321285
ENST00000321300
ENST00000321327
ENST00000321331
ENST00000321333
ENST00000321337
ENST00000321341
ENST00000321358
ENST00000321394
ENST00000321407
ENST00000321429
ENST00000321437
ENST00000321442
ENST00000321453
ENST00000321460
ENST00000321464
ENST00000321489
ENST00000321536
ENST00000321556
ENST00000321599
ENST00000321613
ENST00000321617
ENST00000321679
ENST00000321715
ENST00000321725
ENST00000321728
ENST00000321765
ENST00000321826
ENST00000321854
ENST00000321867
ENST00000321898
ENST00000321925
ENST00000321930
ENST00000321970
ENST00000321990
ENST00000321998
ENST00000322008
ENST00000322028
ENST00000322048
ENST00000322088
ENST00000322090
ENST00000322157
ENST00000322177
ENST00000322213
ENST00000322244
ENST00000322275
ENST00000322297
ENST00000322310
ENST00000322335
ENST00000322344
ENST00000322347
ENST00000322349
ENST00000322354
ENST00000322357
ENST00000322410
ENST00000322484
ENST00000322522
ENST00000322536
ENST00000322554
ENST00000322563
ENST00000322595
ENST00000322598
ENST00000322602
ENST00000322611
ENST00000322623
ENST00000322644
ENST00000322652
ENST00000322670
ENST00000322773
ENST00000322776
ENST00000322792
ENST00000322861
ENST00000322897
ENST00000322914
ENST00000322927
ENST00000322937
ENST00000322941
ENST00000322953
ENST00000322957
ENST00000322989
ENST00000323011
ENST00000323013
ENST00000323040
ENST00000323055
ENST00000323057
ENST00000323066
ENST00000323076
ENST00000323110
ENST00000323116
ENST00000323180
ENST00000323189
ENST00000323213
ENST00000323289
ENST00000323322
ENST00000323372
ENST00000323374
ENST00000323404
ENST00000323456
ENST00000323460
ENST00000323523
ENST00000323534
ENST00000323563
ENST00000323571
ENST00000323584
ENST00000323589
ENST00000323595
ENST00000323630
ENST00000323646
ENST00000323686
ENST00000323688
ENST00000323699
ENST00000323748
ENST00000323816
ENST00000323830
ENST00000323853
ENST00000323865
ENST00000323881
ENST00000323906
ENST00000323927
ENST00000323940
ENST00000323944
ENST00000323959
ENST00000323981
ENST00000323984
ENST00000324000
ENST00000324068
ENST00000324071
ENST00000324076
ENST00000324093
ENST00000324143
ENST00000324189
ENST00000324194
ENST00000324198
ENST00000324222
ENST00000324229
ENST00000324238
ENST00000324288
ENST00000324306
ENST00000324366
ENST00000324379
ENST00000324385
ENST00000324413
ENST00000324417
ENST00000324446
ENST00000324450
ENST00000324460
ENST00000324537
ENST00000324572
ENST00000324593
ENST00000324602
ENST00000324610
ENST00000324632
ENST00000324684
ENST00000324712
ENST00000324717
ENST00000324731
ENST00000324746
ENST00000324750
ENST00000324767
ENST00000324787
ENST00000324817
ENST00000324822
ENST00000324856
ENST00000324862
ENST00000324868
ENST00000324873
ENST00000324884
ENST00000324915
ENST00000324982
ENST00000324989
ENST00000325064
ENST00000325076
ENST00000325089
ENST00000325097
ENST00000325101
ENST00000325110
ENST00000325123
ENST00000325139
ENST00000325167
ENST00000325223
ENST00000325234
ENST00000325241
ENST00000325278
ENST00000325301
ENST00000325307
ENST00000325327
ENST00000325333
ENST00000325387
ENST00000325404
ENST00000325437
ENST00000325438
ENST00000325458
ENST00000325515
ENST00000325599
ENST00000325602
ENST00000325617
ENST00000325642
ENST00000325658
ENST00000325680
ENST00000325723
ENST00000325747
ENST00000325748
ENST00000325752
ENST00000325823
ENST00000325884
ENST00000325885
ENST00000325954
ENST00000325971
ENST00000325980
ENST00000326005
ENST00000326010
ENST00000326019
ENST00000326043
ENST00000326080
ENST00000326152
ENST00000326153
ENST00000326227
ENST00000326239
ENST00000326261
ENST00000326266
ENST00000326296
ENST00000326306
ENST00000326351
ENST00000326366
ENST00000326575
ENST00000326598
ENST00000326624
ENST00000326631
ENST00000326648
ENST00000326669
ENST00000326729
ENST00000326735
ENST00000326739
ENST00000326771
ENST00000326775
ENST00000326783
ENST00000326793
ENST00000326802
ENST00000326831
ENST00000326842
ENST00000326856
ENST00000326873
ENST00000326932
ENST00000326950
ENST00000326958
ENST00000326971
ENST00000326995
ENST00000327021
ENST00000327026
ENST00000327044
ENST00000327069
ENST00000327087
ENST00000327097
ENST00000327134
ENST00000327158
ENST00000327171
ENST00000327228
ENST00000327237
ENST00000327245
ENST00000327252
ENST00000327283
ENST00000327299
ENST00000327320
ENST00000327347
ENST00000327355
ENST00000327366
ENST00000327367
ENST00000327423
ENST00000327436
ENST00000327443
ENST00000327462
ENST00000327492
ENST00000327505
ENST00000327520
ENST00000327551
ENST00000327582
ENST00000327600
ENST00000327606
ENST00000327607
ENST00000327625
ENST00000327628
ENST00000327668
ENST00000327697
ENST00000327725
ENST00000327726
ENST00000327741
ENST00000327770
ENST00000327797
ENST00000327832
ENST00000327858
ENST00000327876
ENST00000327901
ENST00000327903
ENST00000327933
ENST00000327937
ENST00000327962
ENST00000328010
ENST00000328024
ENST00000328041
ENST00000328063
ENST00000328087
ENST00000328118
ENST00000328119
ENST00000328121
ENST00000328178
ENST00000328194
ENST00000328195
ENST00000328219
ENST00000328221
ENST00000328224
ENST00000328245
ENST00000328252
ENST00000328257
ENST00000328273
ENST00000328274
ENST00000328306
ENST00000328329
ENST00000328333
ENST00000328392
ENST00000328404
ENST00000328411
ENST00000328423
ENST00000328432
ENST00000328434
ENST00000328439
ENST00000328474
ENST00000328488
ENST00000328544
ENST00000328550
ENST00000328554
ENST00000328594
ENST00000328599
ENST00000328631
ENST00000328649
ENST00000328654
ENST00000328656
ENST00000328666
ENST00000328681
ENST00000328703
ENST00000328736
ENST00000328741
ENST00000328796
ENST00000328827
ENST00000328839
ENST00000328848
ENST00000328850
ENST00000328879
ENST00000328902
ENST00000328913
ENST00000328923
ENST00000328933
ENST00000329003
ENST00000329040
ENST00000329047
ENST00000329073
ENST00000329081
ENST00000329092
ENST00000329125
ENST00000329138
ENST00000329144
ENST00000329146
ENST00000329185
ENST00000329197
ENST00000329198
ENST00000329235
ENST00000329255
ENST00000329293
ENST00000329321
ENST00000329399
ENST00000329402
ENST00000329406
ENST00000329421
ENST00000329468
ENST00000329474
ENST00000329476
ENST00000329506
ENST00000329517
ENST00000329522
ENST00000329540
ENST00000329548
ENST00000329553
ENST00000329559
ENST00000329565
ENST00000329597
ENST00000329627
ENST00000329672
ENST00000329683
ENST00000329705
ENST00000329715
ENST00000329729
ENST00000329730
ENST00000329783
ENST00000329797
ENST00000329809
ENST00000329875
ENST00000329882
ENST00000329913
ENST00000329916
ENST00000329936
ENST00000329959
ENST00000329967
ENST00000329990
ENST00000329994
ENST00000330022
ENST00000330029
ENST00000330055
ENST00000330062
ENST00000330070
ENST00000330071
ENST00000330106
ENST00000330143
ENST00000330164
ENST00000330165
ENST00000330227
ENST00000330236
ENST00000330241
ENST00000330263
ENST00000330276
ENST00000330342
ENST00000330377
ENST00000330381
ENST00000330387
ENST00000330394
ENST00000330398
ENST00000330432
ENST00000330435
ENST00000330436
ENST00000330446
ENST00000330452
ENST00000330459
ENST00000330479
ENST00000330482
ENST00000330498
ENST00000330503
ENST00000330514
ENST00000330574
ENST00000330579
ENST00000330634
ENST00000330636
ENST00000330651
ENST00000330677
ENST00000330689
ENST00000330714
ENST00000330720
ENST00000330722
ENST00000330731
ENST00000330753
ENST00000330793
ENST00000330802
ENST00000330854
ENST00000330871
ENST00000330889
ENST00000330915
ENST00000330927
ENST00000330938
ENST00000330947
ENST00000330953
ENST00000331010
ENST00000331075
ENST00000331105
ENST00000331134
ENST00000331159
ENST00000331163
ENST00000331173
ENST00000331195
ENST00000331242
ENST00000331272
ENST00000331285
ENST00000331320
ENST00000331327
ENST00000331334
ENST00000331343
ENST00000331346
ENST00000331434
ENST00000331442
ENST00000331451
ENST00000331456
ENST00000331457
ENST00000331459
ENST00000331483
ENST00000331485
ENST00000331536
ENST00000331581
ENST00000331587
ENST00000331588
ENST00000331593
ENST00000331657
ENST00000331684
ENST00000331697
ENST00000331710
ENST00000331718
ENST00000331750
ENST00000331768
ENST00000331789
ENST00000331803
ENST00000331808
ENST00000331817
ENST00000331821
ENST00000331826
ENST00000331830
ENST00000331837
ENST00000331849
ENST00000331886
ENST00000331890
ENST00000331925
ENST00000331949
ENST00000331989
ENST00000332003
ENST00000332010
ENST00000332029
ENST00000332053
ENST00000332118
ENST00000332135
ENST00000332149
ENST00000332156
ENST00000332160
ENST00000332203
ENST00000332231
ENST00000332290
ENST00000332298
ENST00000332313
ENST00000332324
ENST00000332349
ENST00000332374
ENST00000332388
ENST00000332395
ENST00000332411
ENST00000332427
ENST00000332438
ENST00000332499
ENST00000332539
ENST00000332549
ENST00000332556
ENST00000332567
ENST00000332598
ENST00000332601
ENST00000332624
ENST00000332707
ENST00000332725
ENST00000332729
ENST00000332756
ENST00000332797
ENST00000332800
ENST00000332810
ENST00000332840
ENST00000332843
ENST00000332845
ENST00000332859
ENST00000332881
ENST00000332894
ENST00000332896
ENST00000332935
ENST00000332966
ENST00000332981
ENST00000333003
ENST00000333007
ENST00000333010
ENST00000333039
ENST00000333050
ENST00000333090
ENST00000333130
ENST00000333132
ENST00000333135
ENST00000333137
ENST00000333151
ENST00000333184
ENST00000333188
ENST00000333226
ENST00000333244
ENST00000333280
ENST00000333289
ENST00000333310
ENST00000333395
ENST00000333430
ENST00000333436
ENST00000333447
ENST00000333466
ENST00000333479
ENST00000333503
ENST00000333535
ENST00000333546
ENST00000333602
ENST00000333605
ENST00000333617
ENST00000333628
ENST00000333640
ENST00000333651
ENST00000333676
ENST00000333681
ENST00000333686
ENST00000333698
ENST00000333743
ENST00000333752
ENST00000333761
ENST00000333762
ENST00000333763
ENST00000333778
ENST00000333817
ENST00000333837
ENST00000333854
ENST00000333861
ENST00000333896
ENST00000333916
ENST00000333926
ENST00000333957
ENST00000333968
ENST00000334018
ENST00000334049
ENST00000334082
ENST00000334133
ENST00000334134
ENST00000334141
ENST00000334146
ENST00000334163
ENST00000334181
ENST00000334235
ENST00000334256
ENST00000334274
ENST00000334295
ENST00000334304
ENST00000334350
ENST00000334351
ENST00000334352
ENST00000334396
ENST00000334398
ENST00000334436
ENST00000334451
ENST00000334464
ENST00000334478
ENST00000334494
ENST00000334503
ENST00000334512
ENST00000334575
ENST00000334619
ENST00000334660
ENST00000334681
ENST00000334778
ENST00000334821
ENST00000334822
ENST00000334828
ENST00000334850
ENST00000334920
ENST00000334956
ENST00000334961
ENST00000334975
ENST00000334998
ENST00000335007
ENST00000335025
ENST00000335032
ENST00000335080
ENST00000335090
ENST00000335183
ENST00000335209
ENST00000335216
ENST00000335267
ENST00000335288
ENST00000335290
ENST00000335312
ENST00000335362
ENST00000335373
ENST00000335385
ENST00000335464
ENST00000335500
ENST00000335508
ENST00000335509
ENST00000335514
ENST00000335534
ENST00000335608
ENST00000335625
ENST00000335651
ENST00000335658
ENST00000335659
ENST00000335681
ENST00000335715
ENST00000335742
ENST00000335754
ENST00000335766
ENST00000335793
ENST00000335815
ENST00000335846
ENST00000335847
ENST00000335867
ENST00000335870
ENST00000335875
ENST00000335965
ENST00000335987
ENST00000336023
ENST00000336083
ENST00000336089
ENST00000336095
ENST00000336112
ENST00000336124
ENST00000336138
ENST00000336139
ENST00000336148
ENST00000336152
ENST00000336176
ENST00000336180
ENST00000336216
ENST00000336219
ENST00000336229
ENST00000336257
ENST00000336273
ENST00000336287
ENST00000336296
ENST00000336308
ENST00000336332
ENST00000336334
ENST00000336353
ENST00000336356
ENST00000336374
ENST00000336375
ENST00000336411
ENST00000336418
ENST00000336429
ENST00000336440
ENST00000336498
ENST00000336557
ENST00000336564
ENST00000336573
ENST00000336577
ENST00000336592
ENST00000336596
ENST00000336599
ENST00000336613
ENST00000336614
ENST00000336648
ENST00000336685
ENST00000336687
ENST00000336689
ENST00000336702
ENST00000336735
ENST00000336767
ENST00000336783
ENST00000336787
ENST00000336811
ENST00000336812
ENST00000336824
ENST00000336844
ENST00000336904
ENST00000336915
ENST00000336926
ENST00000336990
ENST00000337002
ENST00000337004
ENST00000337080
ENST00000337109
ENST00000337130
ENST00000337179
ENST00000337195
ENST00000337222
ENST00000337225
ENST00000337273
ENST00000337280
ENST00000337288
ENST00000337295
ENST00000337304
ENST00000337318
ENST00000337338
ENST00000337351
ENST00000337363
ENST00000337385
ENST00000337392
ENST00000337400
ENST00000337404
ENST00000337416
ENST00000337432
ENST00000337508
ENST00000337514
ENST00000337537
ENST00000337573
ENST00000337581
ENST00000337606
ENST00000337611
ENST00000337619
ENST00000337620
ENST00000337673
ENST00000337682
ENST00000337702
ENST00000337737
ENST00000337768
ENST00000337774
ENST00000337777
ENST00000337851
ENST00000337868
ENST00000337917
ENST00000337929
ENST00000337940
ENST00000337947
ENST00000337975
ENST00000337976
ENST00000338034
ENST00000338040
ENST00000338042
ENST00000338056
ENST00000338086
ENST00000338087
ENST00000338094
ENST00000338106
ENST00000338110
ENST00000338134
ENST00000338193
ENST00000338204
ENST00000338205
ENST00000338231
ENST00000338282
ENST00000338291
ENST00000338327
ENST00000338350
ENST00000338356
ENST00000338376
ENST00000338380
ENST00000338387
ENST00000338399
ENST00000338435
ENST00000338437
ENST00000338482
ENST00000338483
ENST00000338488
ENST00000338492
ENST00000338513
ENST00000338523
ENST00000338534
ENST00000338546
ENST00000338566
ENST00000338635
ENST00000338653
ENST00000338700
ENST00000338702
ENST00000338733
ENST00000338754
ENST00000338758
ENST00000338820
ENST00000338825
ENST00000338839
ENST00000338901
ENST00000338911
ENST00000338970
ENST00000339018
ENST00000339082
ENST00000339091
ENST00000339093
ENST00000339126
ENST00000339146
ENST00000339150
ENST00000339153
ENST00000339223
ENST00000339239
ENST00000339241
ENST00000339252
ENST00000339254
ENST00000339276
ENST00000339292
ENST00000339338
ENST00000339351
ENST00000339367
ENST00000339399
ENST00000339464
ENST00000339468
ENST00000339474
ENST00000339480
ENST00000339486
ENST00000339494
ENST00000339532
ENST00000339562
ENST00000339591
ENST00000339594
ENST00000339600
ENST00000339626
ENST00000339687
ENST00000339711
ENST00000339720
ENST00000339724
ENST00000339728
ENST00000339754
ENST00000339772
ENST00000339812
ENST00000339839
ENST00000339841
ENST00000339867
ENST00000339877
ENST00000339907
ENST00000339914
ENST00000339942
ENST00000339986
ENST00000339995
ENST00000340010
ENST00000340023
ENST00000340057
ENST00000340065
ENST00000340066
ENST00000340074
ENST00000340080
ENST00000340099
ENST00000340129
ENST00000340139
ENST00000340157
ENST00000340177
ENST00000340217
ENST00000340250
ENST00000340313
ENST00000340356
ENST00000340384
ENST00000340385
ENST00000340437
ENST00000340473
ENST00000340487
ENST00000340533
ENST00000340576
ENST00000340577
ENST00000340595
ENST00000340600
ENST00000340630
ENST00000340645
ENST00000340646
ENST00000340648
ENST00000340708
ENST00000340734
ENST00000340756
ENST00000340807
ENST00000340828
ENST00000340830
ENST00000340849
ENST00000340855
ENST00000340857
ENST00000340858
ENST00000340900
ENST00000340908
ENST00000340923
ENST00000340926
ENST00000340958
ENST00000340965
ENST00000340989
ENST00000340992
ENST00000340997
ENST00000341023
ENST00000341029
ENST00000341045
ENST00000341048
ENST00000341049
ENST00000341056
ENST00000341084
ENST00000341105
ENST00000341116
ENST00000341118
ENST00000341119
ENST00000341160
ENST00000341162
ENST00000341164
ENST00000341165
ENST00000341166
ENST00000341181
ENST00000341189
ENST00000341194
ENST00000341213
ENST00000341222
ENST00000341247
ENST00000341259
ENST00000341321
ENST00000341333
ENST00000341356
ENST00000341376
ENST00000341398
ENST00000341421
ENST00000341500
ENST00000341530
ENST00000341541
ENST00000341567
ENST00000341575
ENST00000341579
ENST00000341584
ENST00000341590
ENST00000341598
ENST00000341633
ENST00000341648
ENST00000341657
ENST00000341700
ENST00000341701
ENST00000341745
ENST00000341776
ENST00000341783
ENST00000341785
ENST00000341846
ENST00000341848
ENST00000341860
ENST00000341864
ENST00000341879
ENST00000341928
ENST00000341980
ENST00000342002
ENST00000342032
ENST00000342043
ENST00000342053
ENST00000342075
ENST00000342078
ENST00000342083
ENST00000342108
ENST00000342158
ENST00000342192
ENST00000342193
ENST00000342203
ENST00000342228
ENST00000342245
ENST00000342272
ENST00000342291
ENST00000342312
ENST00000342315
ENST00000342338
ENST00000342349
ENST00000342374
ENST00000342375
ENST00000342409
ENST00000342435
ENST00000342443
ENST00000342483
ENST00000342505
ENST00000342555
ENST00000342558
ENST00000342570
ENST00000342648
ENST00000342651
ENST00000342669
ENST00000342673
ENST00000342741
ENST00000342745
ENST00000342752
ENST00000342756
ENST00000342773
ENST00000342784
ENST00000342856
ENST00000342869
ENST00000342879
ENST00000342894
ENST00000342907
ENST00000342919
ENST00000342932
ENST00000342938
ENST00000342947
ENST00000342983
ENST00000342988
ENST00000343026
ENST00000343028
ENST00000343053
ENST00000343110
ENST00000343114
ENST00000343115
ENST00000343124
ENST00000343139
ENST00000343161
ENST00000343186
ENST00000343187
ENST00000343189
ENST00000343218
ENST00000343242
ENST00000343267
ENST00000343276
ENST00000343300
ENST00000343411
ENST00000343419
ENST00000343455
ENST00000343459
ENST00000343496
ENST00000343499
ENST00000343526
ENST00000343529
ENST00000343571
ENST00000343575
ENST00000343629
ENST00000343631
ENST00000343677
ENST00000343737
ENST00000343744
ENST00000343745
ENST00000343750
ENST00000343752
ENST00000343769
ENST00000343780
ENST00000343825
ENST00000343932
ENST00000343958
ENST00000343979
ENST00000344014
ENST00000344051
ENST00000344063
ENST00000344095
ENST00000344099
ENST00000344120
ENST00000344129
ENST00000344132
ENST00000344135
ENST00000344138
ENST00000344140
ENST00000344143
ENST00000344226
ENST00000344227
ENST00000344273
ENST00000344302
ENST00000344318
ENST00000344330
ENST00000344337
ENST00000344375
ENST00000344376
ENST00000344404
ENST00000344427
ENST00000344429
ENST00000344450
ENST00000344496
ENST00000344523
ENST00000344528
ENST00000344532
ENST00000344575
ENST00000344576
ENST00000344604
ENST00000344643
ENST00000344651
ENST00000344683
ENST00000344686
ENST00000344698
ENST00000344731
ENST00000344743
ENST00000344754
ENST00000344762
ENST00000344763
ENST00000344771
ENST00000344823
ENST00000344836
ENST00000344843
ENST00000344844
ENST00000344846
ENST00000344862
ENST00000344887
ENST00000344904
ENST00000344917
ENST00000344924
ENST00000344930
ENST00000344931
ENST00000344979
ENST00000344987
ENST00000345009
ENST00000345014
ENST00000345042
ENST00000345053
ENST00000345060
ENST00000345097
ENST00000345146
ENST00000345274
ENST00000345317
ENST00000345328
ENST00000345363
ENST00000345382
ENST00000345429
ENST00000345434
ENST00000345506
ENST00000345517
ENST00000345617
ENST00000345716
ENST00000345732
ENST00000345739
ENST00000345807
ENST00000345830
ENST00000345834
ENST00000345877
ENST00000345935
ENST00000345937
ENST00000345988
ENST00000346213
ENST00000346234
ENST00000346246
ENST00000346473
ENST00000346501
ENST00000346672
ENST00000346807
ENST00000346808
ENST00000347055
ENST00000347067
ENST00000347193
ENST00000347230
ENST00000347364
ENST00000347454
ENST00000347470
ENST00000347512
ENST00000347546
ENST00000347624
ENST00000347630
ENST00000347644
ENST00000347785
ENST00000347869
ENST00000347992
ENST00000348070
ENST00000348161
ENST00000348225
ENST00000348513
ENST00000348624
ENST00000348639
ENST00000348795
ENST00000348956
ENST00000348968
ENST00000348974
ENST00000349015
ENST00000349038
ENST00000349139
ENST00000349243
ENST00000349264
ENST00000349310
ENST00000349394
ENST00000349458
ENST00000349486
ENST00000349496
ENST00000349637
ENST00000349699
ENST00000349767
ENST00000349769
ENST00000349938
ENST00000350028
ENST00000350110
ENST00000350119
ENST00000350242
ENST00000350259
ENST00000350320
ENST00000350427
ENST00000350498
ENST00000350499
ENST00000350526
ENST00000350608
ENST00000350612
ENST00000350638
ENST00000350669
ENST00000350777
ENST00000350796
ENST00000350842
ENST00000350997
ENST00000351018
ENST00000351050
ENST00000351106
ENST00000351134
ENST00000351193
ENST00000351218
ENST00000351325
ENST00000351328
ENST00000351388
ENST00000351513
ENST00000351554
ENST00000351593
ENST00000351671
ENST00000351677
ENST00000351797
ENST00000351870
ENST00000351955
ENST00000352040
ENST00000352066
ENST00000352127
ENST00000352133
ENST00000352187
ENST00000352433
ENST00000352632
ENST00000352732
ENST00000352861
ENST00000352966
ENST00000352983
ENST00000353107
ENST00000353151
ENST00000353172
ENST00000353245
ENST00000353250
ENST00000353364
ENST00000353411
ENST00000353533
ENST00000353609
ENST00000353706
ENST00000353772
ENST00000353883
ENST00000353957
ENST00000354056
ENST00000354161
ENST00000354171
ENST00000354180
ENST00000354183
ENST00000354185
ENST00000354209
ENST00000354224
ENST00000354261
ENST00000354276
ENST00000354287
ENST00000354299
ENST00000354308
ENST00000354334
ENST00000354336
ENST00000354341
ENST00000354348
ENST00000354349
ENST00000354370
ENST00000354371
ENST00000354395
ENST00000354398
ENST00000354416
ENST00000354419
ENST00000354433
ENST00000354442
ENST00000354449
ENST00000354462
ENST00000354464
ENST00000354484
ENST00000354500
ENST00000354513
ENST00000354515
ENST00000354537
ENST00000354540
ENST00000354544
ENST00000354552
ENST00000354559
ENST00000354570
ENST00000354588
ENST00000354605
ENST00000354618
ENST00000354624
ENST00000354666
ENST00000354698
ENST00000354704
ENST00000354706
ENST00000354725
ENST00000354743
ENST00000354757
ENST00000354760
ENST00000354763
ENST00000354764
ENST00000354769
ENST00000354771
ENST00000354783
ENST00000354785
ENST00000354828
ENST00000354862
ENST00000354917
ENST00000354930
ENST00000354947
ENST00000354968
ENST00000354983
ENST00000355044
ENST00000355053
ENST00000355054
ENST00000355072
ENST00000355083
ENST00000355085
ENST00000355095
ENST00000355100
ENST00000355150
ENST00000355161
ENST00000355172
ENST00000355178
ENST00000355222
ENST00000355226
ENST00000355265
ENST00000355337
ENST00000355377
ENST00000355413
ENST00000355417
ENST00000355449
ENST00000355451
ENST00000355497
ENST00000355512
ENST00000355518
ENST00000355520
ENST00000355526
ENST00000355527
ENST00000355537
ENST00000355546
ENST00000355557
ENST00000355558
ENST00000355566
ENST00000355572
ENST00000355584
ENST00000355585
ENST00000355621
ENST00000355629
ENST00000355630
ENST00000355650
ENST00000355653
ENST00000355663
ENST00000355674
ENST00000355677
ENST00000355684
ENST00000355693
ENST00000355702
ENST00000355707
ENST00000355710
ENST00000355716
ENST00000355731
ENST00000355748
ENST00000355758
ENST00000355771
ENST00000355773
ENST00000355780
ENST00000355793
ENST00000355803
ENST00000355807
ENST00000355808
ENST00000355814
ENST00000355848
ENST00000355849
ENST00000355853
ENST00000355854
ENST00000355857
ENST00000355888
ENST00000355891
ENST00000355898
ENST00000355904
ENST00000355907
ENST00000355938
ENST00000355951
ENST00000355955
ENST00000355962
ENST00000355981
ENST00000355999
ENST00000356018
ENST00000356085
ENST00000356086
ENST00000356117
ENST00000356164
ENST00000356186
ENST00000356200
ENST00000356202
ENST00000356219
ENST00000356248
ENST00000356260
ENST00000356271
ENST00000356272
ENST00000356322
ENST00000356340
ENST00000356343
ENST00000356362
ENST00000356384
ENST00000356387
ENST00000356388
ENST00000356396
ENST00000356397
ENST00000356401
ENST00000356404
ENST00000356406
ENST00000356421
ENST00000356448
ENST00000356454
ENST00000356476
ENST00000356487
ENST00000356493
ENST00000356495
ENST00000356524
ENST00000356535
ENST00000356591
ENST00000356607
ENST00000356613
ENST00000356641
ENST00000356650
ENST00000356661
ENST00000356663
ENST00000356669
ENST00000356708
ENST00000356721
ENST00000356736
ENST00000356763
ENST00000356769
ENST00000356797
ENST00000356805
ENST00000356811
ENST00000356816
ENST00000356818
ENST00000356826
ENST00000356842
ENST00000356843
ENST00000356861
ENST00000356864
ENST00000356865
ENST00000356896
ENST00000356938
ENST00000356956
ENST00000356976
ENST00000356978
ENST00000356986
ENST00000356998
ENST00000357001
ENST00000357002
ENST00000357003
ENST00000357006
ENST00000357012
ENST00000357021
ENST00000357037
ENST00000357039
ENST00000357084
ENST00000357103
ENST00000357113
ENST00000357130
ENST00000357137
ENST00000357164
ENST00000357171
ENST00000357179
ENST00000357198
ENST00000357203
ENST00000357214
ENST00000357232
ENST00000357235
ENST00000357246
ENST00000357254
ENST00000357258
ENST00000357260
ENST00000357289
ENST00000357320
ENST00000357328
ENST00000357332
ENST00000357360
ENST00000357374
ENST00000357392
ENST00000357402
ENST00000357422
ENST00000357424
ENST00000357430
ENST00000357435
ENST00000357471
ENST00000357496
ENST00000357500
ENST00000357503
ENST00000357525
ENST00000357585
ENST00000357628
ENST00000357637
ENST00000357682
ENST00000357701
ENST00000357726
ENST00000357736
ENST00000357742
ENST00000357750
ENST00000357765
ENST00000357777
ENST00000357814
ENST00000357815
ENST00000357822
ENST00000357832
ENST00000357849
ENST00000357905
ENST00000357916
ENST00000357951
ENST00000357955
ENST00000357967
ENST00000357997
ENST00000358008
ENST00000358011
ENST00000358015
ENST00000358017
ENST00000358034
ENST00000358043
ENST00000358056
ENST00000358067
ENST00000358075
ENST00000358079
ENST00000358119
ENST00000358125
ENST00000358130
ENST00000358154
ENST00000358160
ENST00000358171
ENST00000358186
ENST00000358249
ENST00000358273
ENST00000358290
ENST00000358307
ENST00000358309
ENST00000358316
ENST00000358337
ENST00000358356
ENST00000358368
ENST00000358378
ENST00000358387
ENST00000358410
ENST00000358415
ENST00000358417
ENST00000358435
ENST00000358441
ENST00000358459
ENST00000358470
ENST00000358484
ENST00000358506
ENST00000358514
ENST00000358519
ENST00000358523
ENST00000358532
ENST00000358545
ENST00000358550
ENST00000358559
ENST00000358572
ENST00000358598
ENST00000358605
ENST00000358607
ENST00000358615
ENST00000358617
ENST00000358647
ENST00000358664
ENST00000358666
ENST00000358691
ENST00000358697
ENST00000358706
ENST00000358725
ENST00000358726
ENST00000358735
ENST00000358738
ENST00000358752
ENST00000358755
ENST00000358797
ENST00000358804
ENST00000358811
ENST00000358812
ENST00000358813
ENST00000358834
ENST00000358842
ENST00000358896
ENST00000358905
ENST00000358909
ENST00000358912
ENST00000358923
ENST00000358935
ENST00000358951
ENST00000358954
ENST00000358985
ENST00000358993
ENST00000359005
ENST00000359031
ENST00000359039
ENST00000359062
ENST00000359094
ENST00000359109
ENST00000359114
ENST00000359133
ENST00000359135
ENST00000359139
ENST00000359156
ENST00000359166
ENST00000359187
ENST00000359193
ENST00000359195
ENST00000359208
ENST00000359213
ENST00000359220
ENST00000359227
ENST00000359236
ENST00000359237
ENST00000359238
ENST00000359240
ENST00000359271
ENST00000359273
ENST00000359293
ENST00000359299
ENST00000359321
ENST00000359322
ENST00000359323
ENST00000359337
ENST00000359353
ENST00000359354
ENST00000359383
ENST00000359396
ENST00000359467
ENST00000359470
ENST00000359478
ENST00000359479
ENST00000359488
ENST00000359490
ENST00000359500
ENST00000359511
ENST00000359520
ENST00000359523
ENST00000359531
ENST00000359534
ENST00000359543
ENST00000359562
ENST00000359570
ENST00000359573
ENST00000359574
ENST00000359579
ENST00000359591
ENST00000359593
ENST00000359611
ENST00000359619
ENST00000359635
ENST00000359636
ENST00000359637
ENST00000359655
ENST00000359678
ENST00000359681
ENST00000359683
ENST00000359690
ENST00000359705
ENST00000359713
ENST00000359725
ENST00000359760
ENST00000359761
ENST00000359785
ENST00000359787
ENST00000359788
ENST00000359790
ENST00000359803
ENST00000359847
ENST00000359866
ENST00000359867
ENST00000359907
ENST00000359914
ENST00000359928
ENST00000359941
ENST00000359943
ENST00000359951
ENST00000359957
ENST00000359963
ENST00000360039
ENST00000360040
ENST00000360046
ENST00000360051
ENST00000360056
ENST00000360085
ENST00000360110
ENST00000360113
ENST00000360121
ENST00000360125
ENST00000360128
ENST00000360168
ENST00000360201
ENST00000360221
ENST00000360240
ENST00000360252
ENST00000360270
ENST00000360274
ENST00000360299
ENST00000360329
ENST00000360338
ENST00000360359
ENST00000360402
ENST00000360403
ENST00000360412
ENST00000360441
ENST00000360465
ENST00000360468
ENST00000360469
ENST00000360476
ENST00000360484
ENST00000360490
ENST00000360507
ENST00000360526
ENST00000360534
ENST00000360541
ENST00000360548
ENST00000360555
ENST00000360564
ENST00000360566
ENST00000360582
ENST00000360592
ENST00000360601
ENST00000360605
ENST00000360632
ENST00000360639
ENST00000360642
ENST00000360647
ENST00000360660
ENST00000360663
ENST00000360669
ENST00000360675
ENST00000360686
ENST00000360719
ENST00000360742
ENST00000360752
ENST00000360792
ENST00000360793
ENST00000360797
ENST00000360829
ENST00000360833
ENST00000360876
ENST00000360880
ENST00000360894
ENST00000360896
ENST00000360900
ENST00000360902
ENST00000360903
ENST00000360929
ENST00000360935
ENST00000360937
ENST00000360943
ENST00000360947
ENST00000360954
ENST00000360958
ENST00000360997
ENST00000361004
ENST00000361010
ENST00000361015
ENST00000361025
ENST00000361028
ENST00000361034
ENST00000361070
ENST00000361073
ENST00000361084
ENST00000361099
ENST00000361114
ENST00000361127
ENST00000361183
ENST00000361198
ENST00000361204
ENST00000361216
ENST00000361226
ENST00000361228
ENST00000361236
ENST00000361242
ENST00000361246
ENST00000361266
ENST00000361276
ENST00000361278
ENST00000361288
ENST00000361289
ENST00000361314
ENST00000361333
ENST00000361337
ENST00000361339
ENST00000361352
ENST00000361360
ENST00000361362
ENST00000361371
ENST00000361382
ENST00000361406
ENST00000361413
ENST00000361421
ENST00000361427
ENST00000361441
ENST00000361453
ENST00000361469
ENST00000361475
ENST00000361479
ENST00000361487
ENST00000361488
ENST00000361495
ENST00000361505
ENST00000361539
ENST00000361549
ENST00000361558
ENST00000361565
ENST00000361566
ENST00000361567
ENST00000361574
ENST00000361575
ENST00000361576
ENST00000361582
ENST00000361584
ENST00000361585
ENST00000361588
ENST00000361618
ENST00000361622
ENST00000361640
ENST00000361649
ENST00000361658
ENST00000361661
ENST00000361669
ENST00000361671
ENST00000361697
ENST00000361716
ENST00000361720
ENST00000361722
ENST00000361723
ENST00000361724
ENST00000361729
ENST00000361743
ENST00000361762
ENST00000361763
ENST00000361773
ENST00000361774
ENST00000361779
ENST00000361837
ENST00000361847
ENST00000361866
ENST00000361871
ENST00000361874
ENST00000361875
ENST00000361897
ENST00000361898
ENST00000361900
ENST00000361910
ENST00000361920
ENST00000361929
ENST00000361951
ENST00000361971
ENST00000361983
ENST00000361987
ENST00000362001
ENST00000362003
ENST00000362013
ENST00000362045
ENST00000362051
ENST00000362063
ENST00000362065
ENST00000362068
ENST00000362096
ENST00000362758
ENST00000366154
ENST00000366192
ENST00000366345
ENST00000366390
ENST00000366401
ENST00000366425
ENST00000366460
ENST00000366481
ENST00000366510
ENST00000366514
ENST00000366523
ENST00000366535
ENST00000366539
ENST00000366553
ENST00000366560
ENST00000366569
ENST00000366574
ENST00000366578
ENST00000366585
ENST00000366592
ENST00000366601
ENST00000366607
ENST00000366639
ENST00000366667
ENST00000366672
ENST00000366695
ENST00000366714
ENST00000366758
ENST00000366768
ENST00000366787
ENST00000366789
ENST00000366794
ENST00000366800
ENST00000366812
ENST00000366820
ENST00000366822
ENST00000366827
ENST00000366835
ENST00000366847
ENST00000366860
ENST00000366862
ENST00000366882
ENST00000366910
ENST00000366913
ENST00000366923
ENST00000366924
ENST00000366932
ENST00000366935
ENST00000366942
ENST00000366953
ENST00000366955
ENST00000366956
ENST00000366963
ENST00000366977
ENST00000366988
ENST00000366997
ENST00000366999
ENST00000367021
ENST00000367023
ENST00000367029
ENST00000367033
ENST00000367034
ENST00000367048
ENST00000367070
ENST00000367079
ENST00000367080
ENST00000367091
ENST00000367099
ENST00000367100
ENST00000367120
ENST00000367140
ENST00000367146
ENST00000367157
ENST00000367166
ENST00000367187
ENST00000367194
ENST00000367204
ENST00000367215
ENST00000367221
ENST00000367242
ENST00000367245
ENST00000367249
ENST00000367261
ENST00000367262
ENST00000367282
ENST00000367284
ENST00000367287
ENST00000367288
ENST00000367311
ENST00000367342
ENST00000367385
ENST00000367412
ENST00000367415
ENST00000367434
ENST00000367444
ENST00000367446
ENST00000367462
ENST00000367463
ENST00000367466
ENST00000367467
ENST00000367468
ENST00000367495
ENST00000367498
ENST00000367511
ENST00000367545
ENST00000367558
ENST00000367561
ENST00000367568
ENST00000367569
ENST00000367578
ENST00000367607
ENST00000367627
ENST00000367633
ENST00000367651
ENST00000367658
ENST00000367662
ENST00000367678
ENST00000367685
ENST00000367698
ENST00000367705
ENST00000367749
ENST00000367754
ENST00000367755
ENST00000367758
ENST00000367807
ENST00000367808
ENST00000367811
ENST00000367817
ENST00000367818
ENST00000367868
ENST00000367879
ENST00000367881
ENST00000367882
ENST00000367928
ENST00000367941
ENST00000367942
ENST00000367943
ENST00000367976
ENST00000367990
ENST00000367993
ENST00000367994
ENST00000368002
ENST00000368003
ENST00000368005
ENST00000368006
ENST00000368010
ENST00000368027
ENST00000368046
ENST00000368047
ENST00000368048
ENST00000368088
ENST00000368089
ENST00000368099
ENST00000368130
ENST00000368135
ENST00000368141
ENST00000368168
ENST00000368170
ENST00000368171
ENST00000368174
ENST00000368192
ENST00000368195
ENST00000368216
ENST00000368222
ENST00000368223
ENST00000368281
ENST00000368324
ENST00000368346
ENST00000368378
ENST00000368408
ENST00000368427
ENST00000368440
ENST00000368444
ENST00000368455
ENST00000368467
ENST00000368468
ENST00000368476
ENST00000368478
ENST00000368484
ENST00000368494
ENST00000368547
ENST00000368566
ENST00000368575
ENST00000368590
ENST00000368608
ENST00000368611
ENST00000368626
ENST00000368632
ENST00000368635
ENST00000368636
ENST00000368644
ENST00000368645
ENST00000368668
ENST00000368676
ENST00000368682
ENST00000368683
ENST00000368713
ENST00000368719
ENST00000368737
ENST00000368742
ENST00000368754
ENST00000368759
ENST00000368761
ENST00000368764
ENST00000368765
ENST00000368780
ENST00000368790
ENST00000368799
ENST00000368804
ENST00000368813
ENST00000368827
ENST00000368843
ENST00000368845
ENST00000368865
ENST00000368886
ENST00000368890
ENST00000368891
ENST00000368921
ENST00000368926
ENST00000368982
ENST00000368984
ENST00000368985
ENST00000369002
ENST00000369023
ENST00000369037
ENST00000369046
ENST00000369065
ENST00000369075
ENST00000369085
ENST00000369103
ENST00000369108
ENST00000369110
ENST00000369111
ENST00000369132
ENST00000369144
ENST00000369146
ENST00000369152
ENST00000369155
ENST00000369168
ENST00000369183
ENST00000369201
ENST00000369208
ENST00000369216
ENST00000369221
ENST00000369238
ENST00000369239
ENST00000369287
ENST00000369291
ENST00000369301
ENST00000369303
ENST00000369304
ENST00000369306
ENST00000369317
ENST00000369393
ENST00000369397
ENST00000369405
ENST00000369406
ENST00000369408
ENST00000369416
ENST00000369443
ENST00000369448
ENST00000369450
ENST00000369451
ENST00000369453
ENST00000369466
ENST00000369470
ENST00000369475
ENST00000369478
ENST00000369489
ENST00000369512
ENST00000369534
ENST00000369535
ENST00000369541
ENST00000369550
ENST00000369563
ENST00000369581
ENST00000369582
ENST00000369583
ENST00000369585
ENST00000369603
ENST00000369622
ENST00000369626
ENST00000369655
ENST00000369660
ENST00000369682
ENST00000369697
ENST00000369701
ENST00000369705
ENST00000369739
ENST00000369741
ENST00000369750
ENST00000369751
ENST00000369763
ENST00000369780
ENST00000369787
ENST00000369792
ENST00000369797
ENST00000369799
ENST00000369800
ENST00000369802
ENST00000369816
ENST00000369849
ENST00000369851
ENST00000369887
ENST00000369889
ENST00000369905
ENST00000369936
ENST00000369937
ENST00000369982
ENST00000369983
ENST00000370002
ENST00000370008
ENST00000370056
ENST00000370060
ENST00000370110
ENST00000370124
ENST00000370131
ENST00000370132
ENST00000370141
ENST00000370156
ENST00000370192
ENST00000370196
ENST00000370199
ENST00000370200
ENST00000370206
ENST00000370214
ENST00000370219
ENST00000370225
ENST00000370238
ENST00000370272
ENST00000370274
ENST00000370277
ENST00000370290
ENST00000370304
ENST00000370310
ENST00000370320
ENST00000370321
ENST00000370336
ENST00000370343
ENST00000370353
ENST00000370355
ENST00000370378
ENST00000370388
ENST00000370397
ENST00000370410
ENST00000370418
ENST00000370435
ENST00000370436
ENST00000370438
ENST00000370443
ENST00000370449
ENST00000370473
ENST00000370475
ENST00000370476
ENST00000370487
ENST00000370489
ENST00000370495
ENST00000370500
ENST00000370501
ENST00000370508
ENST00000370521
ENST00000370526
ENST00000370532
ENST00000370536
ENST00000370544
ENST00000370550
ENST00000370558
ENST00000370562
ENST00000370565
ENST00000370574
ENST00000370598
ENST00000370611
ENST00000370626
ENST00000370630
ENST00000370631
ENST00000370634
ENST00000370648
ENST00000370654
ENST00000370660
ENST00000370664
ENST00000370693
ENST00000370742
ENST00000370747
ENST00000370759
ENST00000370763
ENST00000370768
ENST00000370801
ENST00000370818
ENST00000370828
ENST00000370830
ENST00000370862
ENST00000370892
ENST00000370898
ENST00000370913
ENST00000370923
ENST00000370924
ENST00000370950
ENST00000370952
ENST00000370955
ENST00000370963
ENST00000370981
ENST00000370982
ENST00000370996
ENST00000371019
ENST00000371026
ENST00000371060
ENST00000371065
ENST00000371079
ENST00000371080
ENST00000371086
ENST00000371106
ENST00000371122
ENST00000371129
ENST00000371130
ENST00000371139
ENST00000371142
ENST00000371155
ENST00000371174
ENST00000371175
ENST00000371199
ENST00000371204
ENST00000371207
ENST00000371208
ENST00000371222
ENST00000371225
ENST00000371229
ENST00000371237
ENST00000371242
ENST00000371243
ENST00000371244
ENST00000371256
ENST00000371269
ENST00000371270
ENST00000371274
ENST00000371276
ENST00000371278
ENST00000371291
ENST00000371316
ENST00000371317
ENST00000371321
ENST00000371327
ENST00000371335
ENST00000371346
ENST00000371394
ENST00000371418
ENST00000371419
ENST00000371435
ENST00000371437
ENST00000371442
ENST00000371461
ENST00000371470
ENST00000371477
ENST00000371486
ENST00000371487
ENST00000371491
ENST00000371494
ENST00000371538
ENST00000371541
ENST00000371548
ENST00000371571
ENST00000371588
ENST00000371589
ENST00000371610
ENST00000371621
ENST00000371627
ENST00000371655
ENST00000371666
ENST00000371671
ENST00000371697
ENST00000371711
ENST00000371712
ENST00000371717
ENST00000371725
ENST00000371741
ENST00000371747
ENST00000371753
ENST00000371756
ENST00000371764
ENST00000371786
ENST00000371795
ENST00000371804
ENST00000371817
ENST00000371826
ENST00000371844
ENST00000371847
ENST00000371852
ENST00000371872
ENST00000371900
ENST00000371906
ENST00000371917
ENST00000371933
ENST00000371947
ENST00000371953
ENST00000371964
ENST00000371974
ENST00000371975
ENST00000371979
ENST00000371984
ENST00000372013
ENST00000372020
ENST00000372023
ENST00000372027
ENST00000372037
ENST00000372045
ENST00000372080
ENST00000372082
ENST00000372090
ENST00000372101
ENST00000372105
ENST00000372117
ENST00000372129
ENST00000372192
ENST00000372201
ENST00000372214
ENST00000372237
ENST00000372262
ENST00000372278
ENST00000372292
ENST00000372299
ENST00000372330
ENST00000372343
ENST00000372390
ENST00000372396
ENST00000372398
ENST00000372409
ENST00000372416
ENST00000372447
ENST00000372455
ENST00000372458
ENST00000372469
ENST00000372470
ENST00000372487
ENST00000372501
ENST00000372525
ENST00000372543
ENST00000372574
ENST00000372577
ENST00000372581
ENST00000372586
ENST00000372587
ENST00000372602
ENST00000372621
ENST00000372629
ENST00000372642
ENST00000372661
ENST00000372684
ENST00000372686
ENST00000372709
ENST00000372726
ENST00000372728
ENST00000372733
ENST00000372759
ENST00000372764
ENST00000372769
ENST00000372770
ENST00000372771
ENST00000372781
ENST00000372808
ENST00000372815
ENST00000372827
ENST00000372829
ENST00000372836
ENST00000372844
ENST00000372849
ENST00000372852
ENST00000372861
ENST00000372873
ENST00000372874
ENST00000372902
ENST00000372908
ENST00000372916
ENST00000372927
ENST00000372930
ENST00000372945
ENST00000372950
ENST00000372955
ENST00000372966
ENST00000372969
ENST00000372972
ENST00000372979
ENST00000372993
ENST00000372994
ENST00000373001
ENST00000373004
ENST00000373012
ENST00000373014
ENST00000373016
ENST00000373019
ENST00000373020
ENST00000373025
ENST00000373031
ENST00000373036
ENST00000373040
ENST00000373044
ENST00000373061
ENST00000373062
ENST00000373079
ENST00000373087
ENST00000373093
ENST00000373108
ENST00000373115
ENST00000373116
ENST00000373119
ENST00000373161
ENST00000373166
ENST00000373173
ENST00000373176
ENST00000373189
ENST00000373196
ENST00000373204
ENST00000373210
ENST00000373218
ENST00000373232
ENST00000373237
ENST00000373255
ENST00000373256
ENST00000373290
ENST00000373298
ENST00000373308
ENST00000373313
ENST00000373316
ENST00000373326
ENST00000373327
ENST00000373332
ENST00000373335
ENST00000373340
ENST00000373365
ENST00000373434
ENST00000373449
ENST00000373467
ENST00000373475
ENST00000373477
ENST00000373484
ENST00000373491
ENST00000373493
ENST00000373514
ENST00000373517
ENST00000373537
ENST00000373555
ENST00000373585
ENST00000373586
ENST00000373604
ENST00000373615
ENST00000373620
ENST00000373622
ENST00000373625
ENST00000373647
ENST00000373659
ENST00000373662
ENST00000373663
ENST00000373664
ENST00000373703
ENST00000373706
ENST00000373713
ENST00000373715
ENST00000373765
ENST00000373768
ENST00000373795
ENST00000373804
ENST00000373829
ENST00000373830
ENST00000373840
ENST00000373842
ENST00000373857
ENST00000373873
ENST00000373884
ENST00000373886
ENST00000373887
ENST00000373899
ENST00000373912
ENST00000373930
ENST00000373970
ENST00000374012
ENST00000374014
ENST00000374016
ENST00000374019
ENST00000374024
ENST00000374037
ENST00000374049
ENST00000374050
ENST00000374100
ENST00000374101
ENST00000374103
ENST00000374114
ENST00000374212
ENST00000374213
ENST00000374227
ENST00000374268
ENST00000374273
ENST00000374279
ENST00000374280
ENST00000374298
ENST00000374312
ENST00000374314
ENST00000374316
ENST00000374334
ENST00000374338
ENST00000374343
ENST00000374355
ENST00000374358
ENST00000374379
ENST00000374390
ENST00000374391
ENST00000374395
ENST00000374403
ENST00000374429
ENST00000374431
ENST00000374433
ENST00000374461
ENST00000374466
ENST00000374472
ENST00000374480
ENST00000374518
ENST00000374523
ENST00000374536
ENST00000374537
ENST00000374548
ENST00000374550
ENST00000374558
ENST00000374561
ENST00000374564
ENST00000374642
ENST00000374643
ENST00000374647
ENST00000374651
ENST00000374667
ENST00000374680
ENST00000374690
ENST00000374727
ENST00000374736
ENST00000374737
ENST00000374741
ENST00000374798
ENST00000374818
ENST00000374855
ENST00000374902
ENST00000374908
ENST00000374921
ENST00000374943
ENST00000374954
ENST00000374980
ENST00000374987
ENST00000374996
ENST00000375001
ENST00000375011
ENST00000375041
ENST00000375047
ENST00000375048
ENST00000375071
ENST00000375078
ENST00000375098
ENST00000375105
ENST00000375108
ENST00000375111
ENST00000375116
ENST00000375120
ENST00000375121
ENST00000375123
ENST00000375135
ENST00000375147
ENST00000375151
ENST00000375167
ENST00000375208
ENST00000375213
ENST00000375218
ENST00000375263
ENST00000375290
ENST00000375326
ENST00000375337
ENST00000375370
ENST00000375375
ENST00000375377
ENST00000375388
ENST00000375389
ENST00000375442
ENST00000375443
ENST00000375446
ENST00000375448
ENST00000375453
ENST00000375460
ENST00000375471
ENST00000375478
ENST00000375486
ENST00000375499
ENST00000375533
ENST00000375549
ENST00000375550
ENST00000375571
ENST00000375590
ENST00000375592
ENST00000375650
ENST00000375654
ENST00000375708
ENST00000375712
ENST00000375730
ENST00000375735
ENST00000375749
ENST00000375765
ENST00000375773
ENST00000375816
ENST00000375828
ENST00000375835
ENST00000375849
ENST00000375856
ENST00000375911
ENST00000375915
ENST00000375992
ENST00000376004
ENST00000376028
ENST00000376087
ENST00000376096
ENST00000376143
ENST00000376150
ENST00000376155
ENST00000376163
ENST00000376197
ENST00000376215
ENST00000376223
ENST00000376227
ENST00000376228
ENST00000376231
ENST00000376237
ENST00000376238
ENST00000376261
ENST00000376280
ENST00000376317
ENST00000376327
ENST00000376338
ENST00000376356
ENST00000376387
ENST00000376390
ENST00000376403
ENST00000376414
ENST00000376468
ENST00000376480
ENST00000376503
ENST00000376509
ENST00000376510
ENST00000376524
ENST00000376530
ENST00000376573
ENST00000376582
ENST00000376585
ENST00000376611
ENST00000376618
ENST00000376621
ENST00000376630
ENST00000376646
ENST00000376670
ENST00000376701
ENST00000376709
ENST00000376730
ENST00000376747
ENST00000376752
ENST00000376795
ENST00000376810
ENST00000376816
ENST00000376819
ENST00000376835
ENST00000376839
ENST00000376840
ENST00000376854
ENST00000376862
ENST00000376887
ENST00000376896
ENST00000376919
ENST00000376925
ENST00000376947
ENST00000376957
ENST00000376967
ENST00000376980
ENST00000376983
ENST00000377019
ENST00000377028
ENST00000377041
ENST00000377049
ENST00000377067
ENST00000377073
ENST00000377092
ENST00000377097
ENST00000377103
ENST00000377108
ENST00000377123
ENST00000377126
ENST00000377131
ENST00000377138
ENST00000377142
ENST00000377187
ENST00000377208
ENST00000377222
ENST00000377226
ENST00000377234
ENST00000377270
ENST00000377276
ENST00000377294
ENST00000377346
ENST00000377383
ENST00000377386
ENST00000377401
ENST00000377403
ENST00000377412
ENST00000377424
ENST00000377448
ENST00000377451
ENST00000377453
ENST00000377474
ENST00000377507
ENST00000377524
ENST00000377563
ENST00000377603
ENST00000377636
ENST00000377654
ENST00000377673
ENST00000377674
ENST00000377687
ENST00000377698
ENST00000377705
ENST00000377707
ENST00000377712
ENST00000377741
ENST00000377765
ENST00000377770
ENST00000377777
ENST00000377795
ENST00000377803
ENST00000377812
ENST00000377813
ENST00000377833
ENST00000377834
ENST00000377837
ENST00000377844
ENST00000377859
ENST00000377865
ENST00000377893
ENST00000377905
ENST00000377934
ENST00000377962
ENST00000377966
ENST00000377967
ENST00000377993
ENST00000378009
ENST00000378024
ENST00000378035
ENST00000378047
ENST00000378052
ENST00000378062
ENST00000378067
ENST00000378069
ENST00000378076
ENST00000378078
ENST00000378091
ENST00000378105
ENST00000378118
ENST00000378119
ENST00000378120
ENST00000378122
ENST00000378124
ENST00000378126
ENST00000378129
ENST00000378131
ENST00000378132
ENST00000378147
ENST00000378164
ENST00000378165
ENST00000378172
ENST00000378180
ENST00000378190
ENST00000378191
ENST00000378204
ENST00000378210
ENST00000378218
ENST00000378233
ENST00000378243
ENST00000378251
ENST00000378281
ENST00000378357
ENST00000378372
ENST00000378380
ENST00000378386
ENST00000378438
ENST00000378455
ENST00000378460
ENST00000378466
ENST00000378484
ENST00000378494
ENST00000378531
ENST00000378534
ENST00000378536
ENST00000378565
ENST00000378567
ENST00000378570
ENST00000378578
ENST00000378585
ENST00000378588
ENST00000378596
ENST00000378616
ENST00000378628
ENST00000378643
ENST00000378650
ENST00000378683
ENST00000378688
ENST00000378700
ENST00000378715
ENST00000378720
ENST00000378750
ENST00000378782
ENST00000378789
ENST00000378804
ENST00000378827
ENST00000378842
ENST00000378845
ENST00000378887
ENST00000378961
ENST00000378962
ENST00000378969
ENST00000378970
ENST00000378981
ENST00000378986
ENST00000378988
ENST00000378993
ENST00000379016
ENST00000379083
ENST00000379103
ENST00000379121
ENST00000379151
ENST00000379153
ENST00000379156
ENST00000379161
ENST00000379162
ENST00000379165
ENST00000379214
ENST00000379215
ENST00000379221
ENST00000379236
ENST00000379262
ENST00000379270
ENST00000379272
ENST00000379335
ENST00000379341
ENST00000379359
ENST00000379374
ENST00000379375
ENST00000379378
ENST00000379389
ENST00000379415
ENST00000379453
ENST00000379454
ENST00000379484
ENST00000379487
ENST00000379491
ENST00000379494
ENST00000379516
ENST00000379521
ENST00000379534
ENST00000379542
ENST00000379552
ENST00000379561
ENST00000379562
ENST00000379568
ENST00000379581
ENST00000379589
ENST00000379602
ENST00000379607
ENST00000379613
ENST00000379712
ENST00000379715
ENST00000379721
ENST00000379731
ENST00000379748
ENST00000379751
ENST00000379752
ENST00000379762
ENST00000379786
ENST00000379799
ENST00000379802
ENST00000379818
ENST00000379833
ENST00000379847
ENST00000379855
ENST00000379865
ENST00000379881
ENST00000379884
ENST00000379887
ENST00000379891
ENST00000379894
ENST00000379919
ENST00000379924
ENST00000379938
ENST00000379942
ENST00000379958
ENST00000379959
ENST00000379979
ENST00000379984
ENST00000380040
ENST00000380055
ENST00000380062
ENST00000380068
ENST00000380071
ENST00000380086
ENST00000380099
ENST00000380113
ENST00000380121
ENST00000380122
ENST00000380151
ENST00000380152
ENST00000380172
ENST00000380190
ENST00000380195
ENST00000380200
ENST00000380205
ENST00000380206
ENST00000380212
ENST00000380216
ENST00000380218
ENST00000380225
ENST00000380229
ENST00000380232
ENST00000380248
ENST00000380289
ENST00000380293
ENST00000380299
ENST00000380326
ENST00000380332
ENST00000380356
ENST00000380395
ENST00000380419
ENST00000380490
ENST00000380492
ENST00000380502
ENST00000380525
ENST00000380526
ENST00000380542
ENST00000380554
ENST00000380591
ENST00000380607
ENST00000380622
ENST00000380647
ENST00000380659
ENST00000380668
ENST00000380680
ENST00000380682
ENST00000380698
ENST00000380728
ENST00000380739
ENST00000380752
ENST00000380769
ENST00000380833
ENST00000380846
ENST00000380859
ENST00000380861
ENST00000380871
ENST00000380872
ENST00000380874
ENST00000380889
ENST00000380896
ENST00000380911
ENST00000380913
ENST00000380921
ENST00000380927
ENST00000380929
ENST00000380946
ENST00000380959
ENST00000380960
ENST00000380962
ENST00000381006
ENST00000381018
ENST00000381020
ENST00000381033
ENST00000381042
ENST00000381057
ENST00000381077
ENST00000381090
ENST00000381095
ENST00000381103
ENST00000381151
ENST00000381153
ENST00000381154
ENST00000381192
ENST00000381196
ENST00000381216
ENST00000381222
ENST00000381253
ENST00000381291
ENST00000381298
ENST00000381306
ENST00000381318
ENST00000381340
ENST00000381344
ENST00000381370
ENST00000381371
ENST00000381391
ENST00000381401
ENST00000381408
ENST00000381412
ENST00000381436
ENST00000381458
ENST00000381465
ENST00000381477
ENST00000381480
ENST00000381483
ENST00000381485
ENST00000381498
ENST00000381507
ENST00000381509
ENST00000381527
ENST00000381564
ENST00000381565
ENST00000381569
ENST00000381605
ENST00000381641
ENST00000381652
ENST00000381655
ENST00000381680
ENST00000381737
ENST00000381742
ENST00000381750
ENST00000381801
ENST00000381854
ENST00000381857
ENST00000381862
ENST00000381876
ENST00000381884
ENST00000381894
ENST00000381900
ENST00000381922
ENST00000381942
ENST00000381948
ENST00000381950
ENST00000381989
ENST00000382002
ENST00000382008
ENST00000382030
ENST00000382040
ENST00000382051
ENST00000382068
ENST00000382081
ENST00000382082
ENST00000382085
ENST00000382087
ENST00000382089
ENST00000382133
ENST00000382168
ENST00000382172
ENST00000382216
ENST00000382237
ENST00000382276
ENST00000382327
ENST00000382350
ENST00000382353
ENST00000382374
ENST00000382394
ENST00000382398
ENST00000382421
ENST00000382445
ENST00000382452
ENST00000382477
ENST00000382496
ENST00000382503
ENST00000382533
ENST00000382645
ENST00000382711
ENST00000382738
ENST00000382764
ENST00000382771
ENST00000382785
ENST00000382788
ENST00000382791
ENST00000382795
ENST00000382815
ENST00000382818
ENST00000382836
ENST00000382840
ENST00000382872
ENST00000382881
ENST00000382882
ENST00000382909
ENST00000382912
ENST00000382913
ENST00000382915
ENST00000382916
ENST00000382921
ENST00000383010
ENST00000383048
ENST00000383070
ENST00000383251
ENST00000383531
ENST00000383615
ENST00000383657
ENST00000383678
ENST00000383706
ENST00000383711
ENST00000388825
ENST00000388827
ENST00000388839
ENST00000388841
ENST00000388854
ENST00000388908
ENST00000389394
ENST00000389488
ENST00000389521
ENST00000389590
ENST00000389704
