# Supplementary material for: Transcript-Specific Expression Profiles Derived from Sequence-Based Analysis of Standard Microarrays
Source: PLoS One. 2009 Mar 11;4(3):e4702. doi: 10.1371/journal.pone.0004702 (PMC2650090; doi:10.1371/journal.pone.0004702)
Supplement: Table S2 — List of genes with multiple transcripts covered by the defined transcript-specific probe sets. For 215 genes, two or more transcripts were covered by transcript-specific probe sets with a minimal probe set size of 1. This table lists those genes along with the covered 445 transcripts. (0.01 MB TXT) [file pone.0004702.s002.txt]

Ensembl gene ID	Ensembl transcript ID
ENSG00000003147	ENST00000265577
ENSG00000003147	ENST00000317367
ENSG00000003402	ENST00000341222
ENSG00000003402	ENST00000355558
ENSG00000003436	ENST00000233156
ENSG00000003436	ENST00000339091
ENSG00000005700	ENST00000306270
ENSG00000005700	ENST00000369751
ENSG00000005893	ENST00000200639
ENSG00000005893	ENST00000371335
ENSG00000006555	ENST00000371274
ENSG00000006555	ENST00000371276
ENSG00000006756	ENST00000217890
ENSG00000006756	ENST00000381154
ENSG00000008277	ENST00000265727
ENSG00000008277	ENST00000315984
ENSG00000008300	ENST00000164024
ENSG00000008300	ENST00000294129
ENSG00000009724	ENST00000234505
ENSG00000009724	ENST00000376967
ENSG00000010361	ENST00000313777
ENSG00000010361	ENST00000377092
ENSG00000010404	ENST00000340855
ENSG00000010404	ENST00000370438
ENSG00000010404	ENST00000370443
ENSG00000011454	ENST00000317419
ENSG00000011454	ENST00000373647
ENSG00000018189	ENST00000226328
ENSG00000018189	ENST00000381006
ENSG00000019991	ENST00000222390
ENSG00000019991	ENST00000354224
ENSG00000021645	ENST00000281127
ENSG00000021645	ENST00000330071
ENSG00000033050	ENST00000222388
ENSG00000033050	ENST00000287844
ENSG00000040199	ENST00000299971
ENSG00000040199	ENST00000356272
ENSG00000050628	ENST00000306666
ENSG00000050628	ENST00000370924
ENSG00000051825	ENST00000302349
ENSG00000051825	ENST00000302373
ENSG00000053254	ENST00000261302
ENSG00000053254	ENST00000345097
ENSG00000065243	ENST00000316005
ENSG00000065243	ENST00000370521
ENSG00000066294	ENST00000360056
ENSG00000066294	ENST00000368047
ENSG00000066294	ENST00000368048
ENSG00000066468	ENST00000359354
ENSG00000066468	ENST00000369065
ENSG00000067082	ENST00000380946
ENSG00000067082	ENST00000380960
ENSG00000067191	ENST00000201943
ENSG00000067191	ENST00000344140
ENSG00000069812	ENST00000377834
ENSG00000069812	ENST00000377837
ENSG00000071189	ENST00000242044
ENSG00000071189	ENST00000313588
ENSG00000075790	ENST00000005259
ENSG00000075790	ENST00000379121
ENSG00000077942	ENST00000262722
ENSG00000077942	ENST00000327858
ENSG00000077942	ENST00000340923
ENSG00000080166	ENST00000377019
ENSG00000080166	ENST00000377028
ENSG00000081665	ENST00000343769
ENSG00000081665	ENST00000355650
ENSG00000081853	ENST00000252085
ENSG00000081853	ENST00000253812
ENSG00000081853	ENST00000308177
ENSG00000082196	ENST00000382068
ENSG00000082196	ENST00000382085
ENSG00000083067	ENST00000354500
ENSG00000083067	ENST00000377097
ENSG00000085831	ENST00000262676
ENSG00000085831	ENST00000371747
ENSG00000087258	ENST00000262493
ENSG00000087258	ENST00000262494
ENSG00000087884	ENST00000263301
ENSG00000087884	ENST00000304716
ENSG00000090266	ENST00000204307
ENSG00000090266	ENST00000247866
ENSG00000091138	ENST00000340010
ENSG00000091138	ENST00000379083
ENSG00000099810	ENST00000380172
ENSG00000099810	ENST00000380190
ENSG00000099840	ENST00000264565
ENSG00000099840	ENST00000344917
ENSG00000100095	ENST00000248933
ENSG00000100095	ENST00000360929
ENSG00000100105	ENST00000215919
ENSG00000100105	ENST00000266269
ENSG00000100321	ENST00000318801
ENSG00000100321	ENST00000328933
ENSG00000100357	ENST00000216194
ENSG00000100357	ENST00000342312
ENSG00000100478	ENST00000216366
ENSG00000100478	ENST00000313566
ENSG00000100614	ENST00000325642
ENSG00000100614	ENST00000325658
ENSG00000101180	ENST00000317393
ENSG00000101180	ENST00000340177
ENSG00000101346	ENST00000375730
ENSG00000101346	ENST00000375749
ENSG00000102710	ENST00000350612
ENSG00000102710	ENST00000360252
ENSG00000103043	ENST00000254957
ENSG00000103043	ENST00000261776
ENSG00000103275	ENST00000325437
ENSG00000103275	ENST00000355803
ENSG00000103343	ENST00000268655
ENSG00000103343	ENST00000344823
ENSG00000103723	ENST00000261722
ENSG00000103723	ENST00000261723
ENSG00000104866	ENST00000221462
ENSG00000104866	ENST00000329730
ENSG00000105176	ENST00000312051
ENSG00000105176	ENST00000360605
ENSG00000105639	ENST00000317306
ENSG00000105639	ENST00000361469
ENSG00000105663	ENST00000222270
ENSG00000105663	ENST00000341701
ENSG00000106263	ENST00000314800
ENSG00000106263	ENST00000360876
ENSG00000106404	ENST00000223136
ENSG00000106404	ENST00000308344
ENSG00000106785	ENST00000342043
ENSG00000106785	ENST00000375098
ENSG00000107562	ENST00000343575
ENSG00000107562	ENST00000374429
ENSG00000107566	ENST00000370397
ENSG00000107566	ENST00000370410
ENSG00000107758	ENST00000342558
ENSG00000107758	ENST00000360663
ENSG00000107821	ENST00000370199
ENSG00000107821	ENST00000370200
ENSG00000108010	ENST00000368644
ENSG00000108010	ENST00000368645
ENSG00000108469	ENST00000317905
ENSG00000108469	ENST00000340830
ENSG00000108641	ENST00000261499
ENSG00000108641	ENST00000268841
ENSG00000110090	ENST00000265641
ENSG00000110090	ENST00000376618
ENSG00000110400	ENST00000264025
ENSG00000110400	ENST00000341398
ENSG00000110680	ENST00000331587
ENSG00000110680	ENST00000361010
ENSG00000110911	ENST00000262051
ENSG00000110911	ENST00000262052
ENSG00000112077	ENST00000229810
ENSG00000112077	ENST00000371175
ENSG00000112293	ENST00000230036
ENSG00000112293	ENST00000378243
ENSG00000112769	ENST00000230538
ENSG00000112769	ENST00000243219
ENSG00000113558	ENST00000328392
ENSG00000113558	ENST00000353411
ENSG00000114098	ENST00000289094
ENSG00000114098	ENST00000358441
ENSG00000115306	ENST00000333896
ENSG00000115306	ENST00000356805
ENSG00000115419	ENST00000320717
ENSG00000115419	ENST00000338435
ENSG00000115919	ENST00000264170
ENSG00000115919	ENST00000375773
ENSG00000115935	ENST00000272746
ENSG00000115935	ENST00000359761
ENSG00000115966	ENST00000264110
ENSG00000115966	ENST00000345739
ENSG00000116560	ENST00000357214
ENSG00000116560	ENST00000373326
ENSG00000116678	ENST00000371060
ENSG00000116678	ENST00000371065
ENSG00000116747	ENST00000367444
ENSG00000116747	ENST00000367446
ENSG00000117475	ENST00000367807
ENSG00000117475	ENST00000367808
ENSG00000117983	ENST00000349637
ENSG00000117983	ENST00000358378
ENSG00000118322	ENST00000326831
ENSG00000118322	ENST00000327245
ENSG00000119596	ENST00000238571
ENSG00000119596	ENST00000325680
ENSG00000119685	ENST00000286650
ENSG00000119685	ENST00000286653
ENSG00000119685	ENST00000298832
ENSG00000120500	ENST00000307959
ENSG00000120500	ENST00000374480
ENSG00000120798	ENST00000330677
ENSG00000120798	ENST00000333003
ENSG00000121335	ENST00000240686
ENSG00000121335	ENST00000279575
ENSG00000121680	ENST00000241041
ENSG00000121680	ENST00000378750
ENSG00000122194	ENST00000308192
ENSG00000122194	ENST00000366924
ENSG00000122870	ENST00000263103
ENSG00000122870	ENST00000373886
ENSG00000123453	ENST00000298628
ENSG00000123453	ENST00000371872
ENSG00000123836	ENST00000367079
ENSG00000123836	ENST00000367080
ENSG00000124006	ENST00000265318
ENSG00000124006	ENST00000373873
ENSG00000124207	ENST00000262982
ENSG00000124207	ENST00000338534
ENSG00000124435	ENST00000244295
ENSG00000124435	ENST00000251275
ENSG00000124487	ENST00000308665
ENSG00000124487	ENST00000378233
ENSG00000124942	ENST00000257247
ENSG00000124942	ENST00000378024
ENSG00000125952	ENST00000246163
ENSG00000125952	ENST00000358664
ENSG00000126890	ENST00000247306
ENSG00000126890	ENST00000369585
ENSG00000127241	ENST00000169293
ENSG00000127241	ENST00000337774
ENSG00000128394	ENST00000337976
ENSG00000128394	ENST00000381565
ENSG00000128739	ENST00000249530
ENSG00000128739	ENST00000338094
ENSG00000128739	ENST00000338327
ENSG00000129563	ENST00000250499
ENSG00000129563	ENST00000382912
ENSG00000129563	ENST00000382913
ENSG00000129563	ENST00000382915
ENSG00000129563	ENST00000382916
ENSG00000129933	ENST00000262815
ENSG00000129933	ENST00000262816
ENSG00000130076	ENST00000216649
ENSG00000130076	ENST00000300887
ENSG00000130076	ENST00000361266
ENSG00000130076	ENST00000383048
ENSG00000130294	ENST00000320389
ENSG00000130294	ENST00000373308
ENSG00000130305	ENST00000252594
ENSG00000130305	ENST00000310326
ENSG00000133657	ENST00000256031
ENSG00000133657	ENST00000310773
ENSG00000134242	ENST00000354605
ENSG00000134242	ENST00000359785
ENSG00000134313	ENST00000256707
ENSG00000134313	ENST00000319688
ENSG00000135100	ENST00000257555
ENSG00000135100	ENST00000340577
ENSG00000135316	ENST00000257768
ENSG00000135316	ENST00000369622
ENSG00000135903	ENST00000258387
ENSG00000135903	ENST00000350526
ENSG00000136487	ENST00000332800
ENSG00000136487	ENST00000359725
ENSG00000136488	ENST00000329882
ENSG00000136488	ENST00000336844
ENSG00000136750	ENST00000259271
ENSG00000136750	ENST00000376261
ENSG00000137203	ENST00000379602
ENSG00000137203	ENST00000379613
ENSG00000137699	ENST00000341846
ENSG00000137699	ENST00000350242
ENSG00000137713	ENST00000311129
ENSG00000137713	ENST00000341980
ENSG00000137992	ENST00000370131
ENSG00000137992	ENST00000370132
ENSG00000138101	ENST00000288642
ENSG00000138101	ENST00000303659
ENSG00000138286	ENST00000242505
ENSG00000138286	ENST00000372955
ENSG00000138593	ENST00000261847
ENSG00000138593	ENST00000380927
ENSG00000139617	ENST00000267068
ENSG00000139617	ENST00000380121
ENSG00000140386	ENST00000303521
ENSG00000140386	ENST00000324767
ENSG00000140464	ENST00000268058
ENSG00000140464	ENST00000359928
ENSG00000140479	ENST00000331826
ENSG00000140479	ENST00000344273
ENSG00000140479	ENST00000348070
ENSG00000140479	ENST00000358417
ENSG00000142173	ENST00000300527
ENSG00000142173	ENST00000310645
ENSG00000142556	ENST00000270649
ENSG00000142556	ENST00000356322
ENSG00000143443	ENST00000368921
ENSG00000143443	ENST00000368926
ENSG00000145335	ENST00000336904
ENSG00000145335	ENST00000345009
ENSG00000145723	ENST00000274384
ENSG00000145723	ENST00000354398
ENSG00000146648	ENST00000275493
ENSG00000146648	ENST00000344576
ENSG00000147507	ENST00000276497
ENSG00000147507	ENST00000359619
ENSG00000147862	ENST00000380921
ENSG00000147862	ENST00000380959
ENSG00000148848	ENST00000368676
ENSG00000148848	ENST00000368683
ENSG00000149124	ENST00000278400
ENSG00000149124	ENST00000344743
ENSG00000149485	ENST00000278829
ENSG00000149485	ENST00000350997
ENSG00000149930	ENST00000279394
ENSG00000149930	ENST00000308893
ENSG00000152291	ENST00000282120
ENSG00000152291	ENST00000377386
ENSG00000153113	ENST00000283095
ENSG00000153113	ENST00000309190
ENSG00000153298	ENST00000358125
ENSG00000153298	ENST00000366800
ENSG00000154678	ENST00000321453
ENSG00000154678	ENST00000340734
ENSG00000155034	ENST00000297035
ENSG00000155034	ENST00000312577
ENSG00000155368	ENST00000311521
ENSG00000155368	ENST00000355857
ENSG00000156103	ENST00000286611
ENSG00000156103	ENST00000286614
ENSG00000156413	ENST00000286955
ENSG00000156413	ENST00000341530
ENSG00000157036	ENST00000287675
ENSG00000157036	ENST00000358249
ENSG00000157168	ENST00000287838
ENSG00000157168	ENST00000287845
ENSG00000158373	ENST00000289316
ENSG00000158373	ENST00000377777
ENSG00000158711	ENST00000289703
ENSG00000158711	ENST00000367146
ENSG00000158796	ENST00000368005
ENSG00000158796	ENST00000368006
ENSG00000158813	ENST00000338901
ENSG00000158813	ENST00000374548
ENSG00000159216	ENST00000342083
ENSG00000159216	ENST00000358356
ENSG00000159339	ENST00000375448
ENSG00000159339	ENST00000375453
ENSG00000160870	ENST00000292414
ENSG00000160870	ENST00000336374
ENSG00000160967	ENST00000292535
ENSG00000160967	ENST00000292538
ENSG00000161021	ENST00000292596
ENSG00000161021	ENST00000292599
ENSG00000162383	ENST00000371491
ENSG00000162383	ENST00000371494
ENSG00000162390	ENST00000343744
ENSG00000162390	ENST00000371316
ENSG00000164164	ENST00000296578
ENSG00000164164	ENST00000296579
ENSG00000164434	ENST00000356535
ENSG00000164434	ENST00000368444
ENSG00000164828	ENST00000297445
ENSG00000164828	ENST00000340926
ENSG00000165029	ENST00000341579
ENSG00000165029	ENST00000374736
ENSG00000165409	ENST00000298171
ENSG00000165409	ENST00000342443
ENSG00000166311	ENST00000299397
ENSG00000166311	ENST00000342245
ENSG00000166501	ENST00000303531
ENSG00000166501	ENST00000321728
ENSG00000166526	ENST00000292393
ENSG00000166526	ENST00000299667
ENSG00000166526	ENST00000388908
ENSG00000167670	ENST00000301280
ENSG00000167670	ENST00000344143
ENSG00000168397	ENST00000337606
ENSG00000168397	ENST00000344376
ENSG00000169851	ENST00000333135
ENSG00000169851	ENST00000361762
ENSG00000170848	ENST00000187910
ENSG00000170848	ENST00000292125
ENSG00000171082	ENST00000343186
ENSG00000171082	ENST00000378210
ENSG00000171595	ENST00000307504
ENSG00000171595	ENST00000311014
ENSG00000172955	ENST00000237653
ENSG00000172955	ENST00000354704
ENSG00000173039	ENST00000308546
ENSG00000173039	ENST00000308639
ENSG00000173264	ENST00000313074
ENSG00000173264	ENST00000344496
ENSG00000173442	ENST00000308755
ENSG00000173442	ENST00000309295
ENSG00000175265	ENST00000267731
ENSG00000175265	ENST00000359187
ENSG00000175274	ENST00000308212
ENSG00000175274	ENST00000308220
ENSG00000175416	ENST00000310418
ENSG00000175416	ENST00000345807
ENSG00000175866	ENST00000321238
ENSG00000175866	ENST00000321280
ENSG00000175866	ENST00000321300
ENSG00000181396	ENST00000313056
ENSG00000181396	ENST00000329197
ENSG00000181784	ENST00000304704
ENSG00000181784	ENST00000336811
ENSG00000182165	ENST00000327770
ENSG00000182165	ENST00000359941
ENSG00000182180	ENST00000372945
ENSG00000182180	ENST00000372950
ENSG00000182606	ENST00000327628
ENSG00000182606	ENST00000341421
ENSG00000183668	ENST00000244293
ENSG00000183668	ENST00000270077
ENSG00000184058	ENST00000329705
ENSG00000184058	ENST00000359500
ENSG00000184371	ENST00000369800
ENSG00000184371	ENST00000369802
ENSG00000184990	ENST00000329967
ENSG00000184990	ENST00000347067
ENSG00000185483	ENST00000371079
ENSG00000185483	ENST00000371080
ENSG00000185838	ENST00000328554
ENSG00000185838	ENST00000329517
ENSG00000186792	ENST00000336089
ENSG00000186792	ENST00000354862
ENSG00000187021	ENST00000358834
ENSG00000187021	ENST00000369216
ENSG00000187134	ENST00000380859
ENSG00000187134	ENST00000380872
ENSG00000189162	ENST00000323322
ENSG00000189162	ENST00000351388
ENSG00000196208	ENST00000263834
ENSG00000196208	ENST00000381483
ENSG00000196581	ENST00000378190
ENSG00000196581	ENST00000378191
ENSG00000196943	ENST00000336557
ENSG00000196943	ENST00000345363
ENSG00000197253	ENST00000339687
ENSG00000197253	ENST00000357113
ENSG00000198077	ENST00000301141
ENSG00000198077	ENST00000301171
ENSG00000198162	ENST00000369450
ENSG00000198162	ENST00000369453
ENSG00000198223	ENST00000381507
ENSG00000198223	ENST00000381509
ENSG00000198363	ENST00000356085
ENSG00000198363	ENST00000379454
ENSG00000204482	ENST00000211921
ENSG00000204482	ENST00000376096
ENSG00000205726	ENST00000381291
ENSG00000205726	ENST00000381318
ENSG00000211448	ENST00000388839
ENSG00000211448	ENST00000388841
