# Supplementary material for: Transcript-Specific Expression Profiles Derived from Sequence-Based Analysis of Standard Microarrays
Source: PLoS One. 2009 Mar 11;4(3):e4702. doi: 10.1371/journal.pone.0004702 (PMC2650090; doi:10.1371/journal.pone.0004702)
Supplement: Dataset S1 — CDF file describing the transcript-specific probe sets. The transcript-specific probe set definitions were stored in a CDF file using the Bio::Affymetrix::CDF perl module. For use in some analysis tools it may be necessary to rename this CDF file to the default Affymetrix file name (“HG-U133A.CDF”). (2.87 MB ZIP) [file pone.0004702.s003.zip]

Archive with 1 entries (1 files):
- hgu133a_ensembl.cdf
